# Supplementary material for: Genome-Wide Identification and Expression Profiling of Phosphatidylethanolamine-Binding Protein (PEBP) Genes in Helianthus annuus L
Source: Int J Mol Sci. 2025 May 11;26(10):4602. doi: 10.3390/ijms26104602 (PMC12110970; doi:10.3390/ijms26104602)
Supplement: Supplementary file 1 [file ijms-26-04602-s001.zip]

Archive with 13 entries (13 files):
- Figure S1.png
- Figure S2.png
- Supplementary Materials.pdf
- Table S1.xlsx
- Table S10.pdf
- Table S2.xlsx
- Table S3.xlsx
- Table S4.xlsx
- Table S5.xlsx
- Table S6.xlsx
- Table S7.xlsx
- Table S8.xlsx
- Table S9.xlsx
