# Supplementary material for: Genome-Wide Identification and Expression Profiling of Phosphatidylethanolamine-Binding Protein (PEBP) Genes in Helianthus annuus L
Source: Int J Mol Sci. 2025 May 11;26(10):4602. doi: 10.3390/ijms26104602 (PMC12110970; doi:10.3390/ijms26104602)
Supplement: Supplementary file 1 [file ijms-26-04602-s001.zip › Table S1.xlsx]

## Sheet: Sheet1
ID	Subfamily	GeneID	Chrs	Start	End	Strand	CDS	Number of Amino Acid	Exons	Introns	Molecular Weight	Theoretical pI	Instability Index	Aliphatic Index	Grand Average of Hydropathicity
HaPEBP1	MFT-like	Ha_hap2_02G01944.1	Chr2	102496989	102497702	-	510	169	3	2	18.7121	6.04	48.66	83.49	-0.212
HaPEBP2	MFT-like	Ha_hap2_02G01945.1	Chr2	102499630	102500742	-	648	215	3	2	24.5099	6.35	44.34	86.14	-0.227
HaPEBP3	MFT-like	Ha_hap2_07G00749.1	Chr7	38552439	38553666	-	507	168	2	1	18.3197	4.91	34.18	81.19	-0.43
HaPEBP4	FT-like	Ha_hap2_09G02870.1	Chr9	46061052	46063253	+	525	174	4	3	19.6803	6.83	42.76	74.37	-0.408
HaPEBP5	TFL1-like	Ha_hap2_09G00105.1	Chr9	174214211	174215276	-	507	168	4	3	18.8073	9	46.42	82.38	-0.311
HaPEBP6	TFL1-like	Ha_hap2_12G02427.1	Chr12	120282657	120283757	-	522	173	4	3	19.4743	9.26	38.2	81.62	-0.381
HaPEBP7	TFL1-like	Ha_hap2_12G02428.1	Chr12	120334796	120335601	-	552	183	2	1	21.0513	9.1	37.15	96.83	-0.129
HaPEBP11	TFL1-like	Ha_hap2_17G00055.1	Chr17	147135604	147136883	+	444	147	4	3	16.8923	9.83	51.21	78.91	-0.509
HaPEBP12	TFL1-like	Ha_hap2_17G00053.1	Chr17	147178442	147179184	+	510	169	4	3	19.0878	9.56	44.81	79.47	-0.382
HaPEBP8	FT-like	Ha_hap2_16G02360.1	Chr16	22177643	22197718	+	576	191	4	3	21.2723	10	44.02	88.74	-0.463
HaPEBP9	FT-like	Ha_hap2_16G02358.1	Chr16	23428440	23430934	+	528	175	4	3	19.7343	8.54	46.73	76.74	-0.415
HaPEBP10	FT-like	Ha_hap2_16G02357.1	Chr16	24321072	24329481	+	525	174	4	3	19.6482	9.13	43.17	81.03	-0.375
