# Supplementary material for: Genome-Wide Identification and Expression Profiling of Phosphatidylethanolamine-Binding Protein (PEBP) Genes in Helianthus annuus L
Source: Int J Mol Sci. 2025 May 11;26(10):4602. doi: 10.3390/ijms26104602 (PMC12110970; doi:10.3390/ijms26104602)
Supplement: Supplementary file 1 [file ijms-26-04602-s001.zip › Table S2.xlsx]

## Sheet: Sheet1
GeneID	Subfamilies
Sb_TFL3	FT-like
Sb_TFL2	FT-like
Sb_MFT1	MFT-like
Sb_FT7	TFL1-LIKE
Sb_FT8	FT-like
Sb_FT4	TFL1-LIKE
Sb_TFL1	TFL1-LIKE
Sb_FT5	FT-like
Sb_FT1	FT-like
Sb_MFT2	MFT-like
Sb_FT3	FT-like
Sb_FT2	FT-like
Sb_FT6	FT-like
HaPEBP1	FT-like
HaPEBP2	FT-like
HaPEBP3	FT-like
HaPEBP4	TFL1-LIKE
HaPEBP5	TFL1-LIKE
HaPEBP6	TFL1-LIKE
HaPEBP7	MFT-like
HaPEBP8	TFL1-LIKE
HaPEBP9	FT-like
HaPEBP10	TFL1-LIKE
HaPEBP11	MFT-like
HaPEBP12	MFT-like
Os_FTL1	FT-like
Os_FTL10	FT-like
Os_FTL11	FT-like
Os_FTL12	FT-like
Os_FTL13	FT-like
Os_FTL2	FT-like
Os_FTL3	FT-like
Os_FTL4	FT-like
Os_FTL5	FT-like
Os_FTL6	FT-like
Os_MFT1	MFT-like
Os_MFT2	MFT-like
Os_RCN1	TFL1-LIKE
Os_RCN2	TFL1-LIKE
Os_RCN3	TFL1-LIKE
Os_RCN4	TFL1-LIKE
Os_FTL9	FT-like
At_BFT	TFL1-like
At_CEN	TFL1-like
At_FT	FT-like
At_MFT	MFT-like
At_TFL1	TFL1-like
At_TSFT	FT-like
SiCEN2/TFL2	TFL1-LIKE
SiMFT2	MFT-like
SiFT1	FT-like
SiMFT3	MFT-like
SiMFT1	MFT-like
SiTFL3	TFL1-LIKE
SiTLF1	TFL1-LIKE
SiBFT	TFL1-LIKE
HaPEBP1	MFT-like
HaPEBP2	MFT-like
HaPEBP3	MFT-like
HaPEBP4	FT-like
HaPEBP5	TFL1-like
HaPEBP6	TFL1-like
HaPEBP7	TFL1-like
HaPEBP11	TFL1-like
HaPEBP12	TFL1-like
HaPEBP8	FT-like
HaPEBP9	FT-like
HaPEBP10	FT-like
