# Supplementary material for: Genome-Wide Identification and Expression Profiling of Phosphatidylethanolamine-Binding Protein (PEBP) Genes in Helianthus annuus L
Source: Int J Mol Sci. 2025 May 11;26(10):4602. doi: 10.3390/ijms26104602 (PMC12110970; doi:10.3390/ijms26104602)
Supplement: Supplementary file 1 [file ijms-26-04602-s001.zip › Table S3.xlsx]

## Sheet: Sheet1
PEBP ID	Cis-acting element	Motif sequence	Gene Location	Length	Strand	Fuction
HaPEBP1	Unnamed__4	CTCC	262	4	-	other functional elements
HaPEBP1	Unnamed__4	CTCC	864	4	-	other functional elements
HaPEBP1	Unnamed__4	CTCC	975	4	+	other functional elements
HaPEBP1	Unnamed__4	CTCC	1683	4	+	other functional elements
HaPEBP1	GT1-motif	GGTTAA	1016	6	-	light responsive
HaPEBP1	GT1-motif	GGTTAAT	1050	7	+	light responsive
HaPEBP1	TGACG-motif	TGACG	413	5	+	Hormone-responsive
HaPEBP1	TGACG-motif	TGACG	630	5	-	Hormone-responsive
HaPEBP1	TGACG-motif	TGACG	965	5	-	Hormone-responsive
HaPEBP1	MBS	CAACTG	1148	6	+	stress responsive
HaPEBP1	ERE	ATTTTAAA	731	8	+	Hormone-responsive
HaPEBP1	ERE	ATTTTAAA	733	8	-	Hormone-responsive
HaPEBP1	WRE3	CCACCT	394	6	+	stress responsive
HaPEBP1	WRE3	CCACCT	1308	6	+	stress responsive
HaPEBP1	Myb	TAACTG	465	6	+	stress responsive
HaPEBP1	Myb	TAACTG	910	6	+	stress responsive
HaPEBP1	Myb	TAACTG	1023	6	-	stress responsive
HaPEBP1	Myb	CAACTG	1148	6	+	stress responsive
HaPEBP1	MYB	TAACCA	819	6	-	stress responsive
HaPEBP1	MYB	CAACCA	1212	6	-	stress responsive
HaPEBP1	MYB	TAACCA	1783	6	-	stress responsive
HaPEBP1	Box 4	ATTAAT	96	6	+	light responsive
HaPEBP1	Box 4	ATTAAT	175	6	+	light responsive
HaPEBP1	Box 4	ATTAAT	1283	6	-	light responsive
HaPEBP1	TATA-box	TATATAA	25	7	-	core promoter/enhancer element
HaPEBP1	TATA-box	TATATA	26	6	+	core promoter/enhancer element
HaPEBP1	TATA-box	TATA	28	4	+	core promoter/enhancer element
HaPEBP1	TATA-box	TATAAAA	88	7	-	core promoter/enhancer element
HaPEBP1	TATA-box	TATAAA	89	6	-	core promoter/enhancer element
HaPEBP1	TATA-box	TATATAA	90	7	-	core promoter/enhancer element
HaPEBP1	TATA-box	TATATA	91	6	+	core promoter/enhancer element
HaPEBP1	TATA-box	ATATAT	92	6	+	core promoter/enhancer element
HaPEBP1	TATA-box	TATA	93	4	+	core promoter/enhancer element
HaPEBP1	TATA-box	TATAAAT	153	7	-	core promoter/enhancer element
HaPEBP1	TATA-box	TATAAA	154	6	-	core promoter/enhancer element
HaPEBP1	TATA-box	TATAA	155	5	-	core promoter/enhancer element
HaPEBP1	TATA-box	TATA	156	4	+	core promoter/enhancer element
HaPEBP1	TATA-box	TATAAAA	201	7	-	core promoter/enhancer element
HaPEBP1	TATA-box	TATAAA	202	6	-	core promoter/enhancer element
HaPEBP1	TATA-box	TATAA	203	5	-	core promoter/enhancer element
HaPEBP1	TATA-box	TATA	204	4	+	core promoter/enhancer element
HaPEBP1	TATA-box	ccTATAAAaa	340	9	-	core promoter/enhancer element
HaPEBP1	TATA-box	TACAAAA	341	7	-	core promoter/enhancer element
HaPEBP1	TATA-box	TATA	560	4	+	core promoter/enhancer element
HaPEBP1	TATA-box	TACAAAA	702	7	-	core promoter/enhancer element
HaPEBP1	TATA-box	TATA	760	4	+	core promoter/enhancer element
HaPEBP1	TATA-box	TATAAATA	762	8	-	core promoter/enhancer element
HaPEBP1	TATA-box	TATAAAT	763	7	-	core promoter/enhancer element
HaPEBP1	TATA-box	TATAAA	764	6	-	core promoter/enhancer element
HaPEBP1	TATA-box	TATAA	765	5	-	core promoter/enhancer element
HaPEBP1	TATA-box	TATA	766	4	+	core promoter/enhancer element
HaPEBP1	TATA-box	TACAAAA	1192	7	-	core promoter/enhancer element
HaPEBP1	TATA-box	TATA	1263	4	-	core promoter/enhancer element
HaPEBP1	TATA-box	TACAAAA	1288	7	+	core promoter/enhancer element
HaPEBP1	TATA-box	TATAAAA	1467	7	-	core promoter/enhancer element
HaPEBP1	TATA-box	TATAAA	1468	6	-	core promoter/enhancer element
HaPEBP1	TATA-box	TATAA	1469	5	-	core promoter/enhancer element
HaPEBP1	TATA-box	TATA	1470	4	-	core promoter/enhancer element
HaPEBP1	TATA-box	TATA	1503	4	-	core promoter/enhancer element
HaPEBP1	TATA-box	TATA	1565	4	-	core promoter/enhancer element
HaPEBP1	TATA-box	ATATAT	1600	6	-	core promoter/enhancer element
HaPEBP1	TATA-box	TATA	1601	4	-	core promoter/enhancer element
HaPEBP1	TATA-box	TATATA	1701	6	-	core promoter/enhancer element
HaPEBP1	TATA-box	TATA	1703	4	-	core promoter/enhancer element
HaPEBP1	TATA-box	TATA	1710	4	-	core promoter/enhancer element
HaPEBP1	TATA-box	TATACA	1723	6	-	core promoter/enhancer element
HaPEBP1	TATA-box	TATATA	1725	6	-	core promoter/enhancer element
HaPEBP1	TATA-box	ATATAA	1726	6	+	core promoter/enhancer element
HaPEBP1	TATA-box	TATA	1727	4	-	core promoter/enhancer element
HaPEBP1	TATA-box	ATATAT	1745	6	-	core promoter/enhancer element
HaPEBP1	TATA-box	TATA	1746	4	-	core promoter/enhancer element
HaPEBP1	TATA-box	TATAA	1786	5	-	core promoter/enhancer element
HaPEBP1	TATA-box	TATA	1787	4	-	core promoter/enhancer element
HaPEBP1	TATA-box	TATACA	1803	6	-	core promoter/enhancer element
HaPEBP1	TATA-box	TATA	1805	4	-	core promoter/enhancer element
HaPEBP1	TATA-box	TATA	1874	4	-	core promoter/enhancer element
HaPEBP1	MYB-like sequence	TAACCA	819	6	-	protein binding site
HaPEBP1	MYB-like sequence	TAACCA	1783	6	-	protein binding site
HaPEBP1	G-Box	CACGTT	992	6	-	light responsive
HaPEBP1	MYC	CATTTG	815	6	-	stress responsive
HaPEBP1	MYC	CATTTG	833	6	-	stress responsive
HaPEBP1	MYC	CATTTG	1116	6	+	stress responsive
HaPEBP1	MYC	CATTTG	1208	6	+	stress responsive
HaPEBP1	MYC	CATGTG	1537	6	-	stress responsive
HaPEBP1	MYC	CATTTG	1776	6	+	stress responsive
HaPEBP1	W box	TTGACC	1651	6	+	stress responsive
HaPEBP1	W box	TTGACC	1826	6	-	stress responsive
HaPEBP1	CAAT-box	CAAAT	8	5	+	core promoter/enhancer element
HaPEBP1	CAAT-box	CAAT	108	4	+	core promoter/enhancer element
HaPEBP1	CAAT-box	CAAT	122	4	+	core promoter/enhancer element
HaPEBP1	CAAT-box	CAAT	215	4	+	core promoter/enhancer element
HaPEBP1	CAAT-box	CAAAT	223	5	-	core promoter/enhancer element
HaPEBP1	CAAT-box	CCAAT	256	5	-	core promoter/enhancer element
HaPEBP1	CAAT-box	CAAT	288	4	-	core promoter/enhancer element
HaPEBP1	CAAT-box	CAAT	333	4	+	core promoter/enhancer element
HaPEBP1	CAAT-box	CCAAT	376	5	-	core promoter/enhancer element
HaPEBP1	CAAT-box	CCAAT	383	5	-	core promoter/enhancer element
HaPEBP1	CAAT-box	CAAAT	457	5	+	core promoter/enhancer element
HaPEBP1	CAAT-box	CCAAT	660	5	+	core promoter/enhancer element
HaPEBP1	CAAT-box	CAAT	661	4	+	core promoter/enhancer element
HaPEBP1	CAAT-box	CAAT	691	4	+	core promoter/enhancer element
HaPEBP1	CAAT-box	CAAT	788	4	-	core promoter/enhancer element
HaPEBP1	CAAT-box	CAAAT	815	5	+	core promoter/enhancer element
HaPEBP1	CAAT-box	CAAAT	833	5	+	core promoter/enhancer element
HaPEBP1	CAAT-box	CAAAT	1117	5	-	core promoter/enhancer element
HaPEBP1	CAAT-box	CAAAT	1209	5	-	core promoter/enhancer element
HaPEBP1	CAAT-box	CCAAT	1294	5	-	core promoter/enhancer element
HaPEBP1	CAAT-box	CAAT	1357	4	+	core promoter/enhancer element
HaPEBP1	CAAT-box	CAAAT	1400	5	-	core promoter/enhancer element
HaPEBP1	CAAT-box	CAAT	1427	4	+	core promoter/enhancer element
HaPEBP1	CAAT-box	CAAAT	1777	5	-	core promoter/enhancer element
HaPEBP1	CAAT-box	CAAAT	1829	5	+	core promoter/enhancer element
HaPEBP1	CAAT-box	CAAT	1871	4	+	core promoter/enhancer element
HaPEBP1	CAAT-box	CAAT	1878	4	+	core promoter/enhancer element
HaPEBP1	CGTCA-motif	CGTCA	413	5	-	Hormone-responsive
HaPEBP1	CGTCA-motif	CGTCA	630	5	+	Hormone-responsive
HaPEBP1	CGTCA-motif	CGTCA	965	5	+	Hormone-responsive
HaPEBP1	G-box	TAACACGTAG	434	9	+	light responsive
HaPEBP1	AuxRR-core	GGTCCAT	836	7	-	Hormone-responsive
HaPEBP1	TCA-element	CCATCTTTTT	1796	9	-	Hormone-responsive
HaPEBP1	STRE	AGGGG	1415	5	+	stress responsive
HaPEBP1	Unnamed__6	taTAAATATct	95	10	+	other functional elements
HaPEBP1	TATA	TATAAAAT	87	8	-	core promoter/enhancer element
HaPEBP1	TATA	TATAAAAT	200	8	-	core promoter/enhancer element
HaPEBP1	P-box	CCTTTTG	1226	7	-	Hormone-responsive
HaPEBP1	P-box	CCTTTTG	1664	7	-	Hormone-responsive
HaPEBP1	CAT-box	GCCACT	1365	6	-	plant growth and development
HaPEBP1	TC-rich repeats	ATTCTCTAAC	1259	9	+	stress responsive
HaPEBP1	ARE	AAACCA	931	6	-	stress responsive
HaPEBP1	ARE	AAACCA	1386	6	+	stress responsive
HaPEBP1	TCA	TCATCTTCAT	247	9	-	stress responsive
HaPEBP1	TCA	TCATCTTCAT	1510	9	-	stress responsive
HaPEBP1	AT~TATA-box	TATATA	26	6	+	core promoter/enhancer element
HaPEBP1	AT~TATA-box	TATATAAA	89	8	-	core promoter/enhancer element
HaPEBP1	AT~TATA-box	TATATA	91	6	+	core promoter/enhancer element
HaPEBP1	AT~TATA-box	TATATA	1701	6	-	core promoter/enhancer element
HaPEBP1	AT~TATA-box	TATATA	1725	6	-	core promoter/enhancer element
HaPEBP1	ABRE	GCAACGTGTC	990	9	+	Hormone-responsive
HaPEBP1	ABRE	ACGTG	993	5	+	Hormone-responsive
HaPEBP1	as-1	TGACG	413	5	+	stress responsive
HaPEBP1	as-1	TGACG	630	5	-	stress responsive
HaPEBP1	as-1	TGACG	965	5	-	stress responsive
HaPEBP8	TGACG-motif	TGACG	47	5	+	Hormone-responsive
HaPEBP8	ERE	ATTTTAAA	1672	8	-	Hormone-responsive
HaPEBP8	O2-site	GATGACATGG	291	9	-	plant growth and development
HaPEBP8	Myb	TAACTG	929	6	+	stress responsive
HaPEBP8	MYB	TAACCA	422	6	-	stress responsive
HaPEBP8	MYB	CAACAG	698	6	+	stress responsive
HaPEBP8	MYB	CAACAG	771	6	+	stress responsive
HaPEBP8	MYB	CAACCA	778	6	-	stress responsive
HaPEBP8	MYB	TAACCA	818	6	-	stress responsive
HaPEBP8	MYB	CAACCA	1102	6	+	stress responsive
HaPEBP8	MYB	CAACCA	1483	6	-	stress responsive
HaPEBP8	MYB	CAACCA	1547	6	-	stress responsive
HaPEBP8	Box 4	ATTAAT	633	6	+	light responsive
HaPEBP8	GATA-motif	GATAGGA	414	7	-	light responsive
HaPEBP8	Unnamed__4	CTCC	131	4	-	other functional elements
HaPEBP8	Unnamed__4	CTCC	181	4	-	other functional elements
HaPEBP8	Unnamed__4	CTCC	736	4	-	other functional elements
HaPEBP8	Unnamed__4	CTCC	756	4	-	other functional elements
HaPEBP8	Unnamed__4	CTCC	795	4	-	other functional elements
HaPEBP8	Unnamed__4	CTCC	890	4	-	other functional elements
HaPEBP8	Unnamed__4	CTCC	960	4	+	other functional elements
HaPEBP8	Unnamed__4	CTCC	1528	4	-	other functional elements
HaPEBP8	Unnamed__4	CTCC	1574	4	-	other functional elements
HaPEBP8	Unnamed__4	CTCC	1774	4	+	other functional elements
HaPEBP8	Unnamed__4	CTCC	1781	4	+	other functional elements
HaPEBP8	Unnamed__4	CTCC	1899	4	+	other functional elements
HaPEBP8	Unnamed__4	CTCC	1964	4	+	other functional elements
HaPEBP8	Unnamed__4	CTCC	1988	4	+	other functional elements
HaPEBP8	Myb-binding site	CAACAG	698	6	+	plant growth and development
HaPEBP8	Myb-binding site	CAACAG	771	6	+	plant growth and development
HaPEBP8	LTR	CCGAAA	852	6	-	stress responsive
HaPEBP8	LTR	CCGAAA	989	6	-	stress responsive
HaPEBP8	CAAT-box	CCAAT	138	5	-	core promoter/enhancer element
HaPEBP8	CAAT-box	CCAAT	310	5	+	core promoter/enhancer element
HaPEBP8	CAAT-box	CAAT	311	4	+	core promoter/enhancer element
HaPEBP8	CAAT-box	CCAAT	528	5	+	core promoter/enhancer element
HaPEBP8	CAAT-box	CAAT	529	4	+	core promoter/enhancer element
HaPEBP8	CAAT-box	CAAT	531	4	-	core promoter/enhancer element
HaPEBP8	CAAT-box	CCAAT	558	5	+	core promoter/enhancer element
HaPEBP8	CAAT-box	CAAT	559	4	+	core promoter/enhancer element
HaPEBP8	CAAT-box	CCAAT	575	5	+	core promoter/enhancer element
HaPEBP8	CAAT-box	CAAT	576	4	+	core promoter/enhancer element
HaPEBP8	CAAT-box	CAAT	587	4	+	core promoter/enhancer element
HaPEBP8	CAAT-box	CAAT	600	4	+	core promoter/enhancer element
HaPEBP8	CAAT-box	CAAAT	609	5	+	core promoter/enhancer element
HaPEBP8	CAAT-box	CAAT	649	4	+	core promoter/enhancer element
HaPEBP8	CAAT-box	CAAAT	654	5	+	core promoter/enhancer element
HaPEBP8	CAAT-box	CAAT	668	4	+	core promoter/enhancer element
HaPEBP8	CAAT-box	CCAAT	674	5	-	core promoter/enhancer element
HaPEBP8	CAAT-box	CAAT	791	4	+	core promoter/enhancer element
HaPEBP8	CAAT-box	CAAT	905	4	+	core promoter/enhancer element
HaPEBP8	CAAT-box	CAAT	952	4	+	core promoter/enhancer element
HaPEBP8	CAAT-box	CAAT	1026	4	+	core promoter/enhancer element
HaPEBP8	CAAT-box	CAAAT	1065	5	+	core promoter/enhancer element
HaPEBP8	CAAT-box	CAAAT	1082	5	+	core promoter/enhancer element
HaPEBP8	CAAT-box	CAAT	1087	4	+	core promoter/enhancer element
HaPEBP8	CAAT-box	CAAT	1198	4	+	core promoter/enhancer element
HaPEBP8	CAAT-box	CCAAT	1207	5	+	core promoter/enhancer element
HaPEBP8	CAAT-box	CAAT	1208	4	+	core promoter/enhancer element
HaPEBP8	CAAT-box	CAAAT	1215	5	+	core promoter/enhancer element
HaPEBP8	CAAT-box	CAAT	1285	4	+	core promoter/enhancer element
HaPEBP8	CAAT-box	CAAAT	1289	5	+	core promoter/enhancer element
HaPEBP8	CAAT-box	CAAT	1323	4	+	core promoter/enhancer element
HaPEBP8	CAAT-box	CAAT	1662	4	+	core promoter/enhancer element
HaPEBP8	CAAT-box	CAAT	1749	4	-	core promoter/enhancer element
HaPEBP8	CAAT-box	CAAT	1762	4	-	core promoter/enhancer element
HaPEBP8	CAAT-box	CAAT	1810	4	+	core promoter/enhancer element
HaPEBP8	CAAT-box	CAAAT	1837	5	+	core promoter/enhancer element
HaPEBP8	HD-Zip 3	GTAAT(G/C)ATTAC	282	9.5	+	plant growth and development
HaPEBP8	CGTCA-motif	CGTCA	47	5	-	Hormone-responsive
HaPEBP8	CCAAT-box	CAACGG	732	6	+	plant growth and development
HaPEBP8	CCAAT-box	CAACGG	831	6	+	plant growth and development
HaPEBP8	MYB recognition site	CCGTTG	732	6	-	stress responsive
HaPEBP8	MYB recognition site	CCGTTG	831	6	-	stress responsive
HaPEBP8	MYB-like sequence	TAACCA	422	6	-	protein binding site
HaPEBP8	MYB-like sequence	TAACCA	818	6	-	protein binding site
HaPEBP8	GA-motif	ATAGATAA	1368	8	+	light responsive
HaPEBP8	DRE1	ACCGAGA	6	7	+	stress responsive
HaPEBP8	DRE1	ACCGAGA	800	7	-	stress responsive
HaPEBP8	TATA-box	TATA	255	4	+	core promoter/enhancer element
HaPEBP8	TATA-box	TATA	265	4	+	core promoter/enhancer element
HaPEBP8	TATA-box	ATTATA	427	6	+	core promoter/enhancer element
HaPEBP8	TATA-box	TATAA	428	5	-	core promoter/enhancer element
HaPEBP8	TATA-box	TATA	429	4	+	core promoter/enhancer element
HaPEBP8	TATA-box	TATATA	446	6	+	core promoter/enhancer element
HaPEBP8	TATA-box	TATA	448	4	+	core promoter/enhancer element
HaPEBP8	TATA-box	TATATA	457	6	+	core promoter/enhancer element
HaPEBP8	TATA-box	TATA	459	4	+	core promoter/enhancer element
HaPEBP8	TATA-box	TATA	472	4	+	core promoter/enhancer element
HaPEBP8	TATA-box	ATTATA	1013	6	+	core promoter/enhancer element
HaPEBP8	TATA-box	TATAA	1014	5	-	core promoter/enhancer element
HaPEBP8	TATA-box	TATA	1015	4	-	core promoter/enhancer element
HaPEBP8	TATA-box	TATA	1376	4	-	core promoter/enhancer element
HaPEBP8	TATA-box	ATATAA	1681	6	+	core promoter/enhancer element
HaPEBP8	TATA-box	TATA	1682	4	-	core promoter/enhancer element
HaPEBP8	TATA-box	ATATAT	1754	6	-	core promoter/enhancer element
HaPEBP8	TATA-box	TATATA	1755	6	-	core promoter/enhancer element
HaPEBP8	TATA-box	ATATAT	1756	6	-	core promoter/enhancer element
HaPEBP8	TATA-box	TATATA	1757	6	-	core promoter/enhancer element
HaPEBP8	TATA-box	ATATAT	1758	6	-	core promoter/enhancer element
HaPEBP8	TATA-box	TATA	1759	4	-	core promoter/enhancer element
HaPEBP8	TATA-box	TATA	1801	4	-	core promoter/enhancer element
HaPEBP8	TATA-box	ccTATAAAaa	1901	9	+	core promoter/enhancer element
HaPEBP8	TATA-box	TATA	1903	4	-	core promoter/enhancer element
HaPEBP8	TATA-box	TATA	1928	4	-	core promoter/enhancer element
HaPEBP8	TATA-box	TACAAAA	1981	7	+	core promoter/enhancer element
HaPEBP8	TATA-box	TATAAAA	1995	7	-	core promoter/enhancer element
HaPEBP8	TATA-box	TATAAA	1996	6	-	core promoter/enhancer element
HaPEBP8	TATA-box	TATAA	1997	5	-	core promoter/enhancer element
HaPEBP8	TATA-box	TATA	1998	4	-	core promoter/enhancer element
HaPEBP8	G-Box	CACGTT	161	6	-	light responsive
HaPEBP8	G-Box	CACGTT	223	6	-	light responsive
HaPEBP8	MYC	CATGTG	517	6	+	stress responsive
HaPEBP8	MYC	CAATTG	529	6	+	stress responsive
HaPEBP8	MYC	CATGTG	1871	6	-	stress responsive
HaPEBP8	ABRE4	CACGTA	32	6	+	Hormone-responsive
HaPEBP8	ABRE4	CACGTA	43	6	-	Hormone-responsive
HaPEBP8	ABRE4	CACGTA	453	6	+	Hormone-responsive
HaPEBP8	ABRE4	CACGTA	468	6	+	Hormone-responsive
HaPEBP8	ABRE4	CACGTA	495	6	+	Hormone-responsive
HaPEBP8	ABRE4	CACGTA	1654	6	+	Hormone-responsive
HaPEBP8	ABRE4	CACGTA	1702	6	+	Hormone-responsive
HaPEBP8	ACE	GCGACGTACC	1861	9	-	light responsive
HaPEBP8	AT-rich element	ATAGAAATCAA	1802	10	+	stress responsive
HaPEBP8	CAT-box	GCCACT	1576	6	-	plant growth and development
HaPEBP8	G-box	TACGTG	32	6	-	light responsive
HaPEBP8	G-box	TACGTG	43	6	+	light responsive
HaPEBP8	G-box	CACGTC	48	6	-	light responsive
HaPEBP8	G-box	CACGTC	410	6	+	light responsive
HaPEBP8	G-box	TACGTG	453	6	-	light responsive
HaPEBP8	G-box	TACGTG	468	6	-	light responsive
HaPEBP8	G-box	TACGTG	495	6	-	light responsive
HaPEBP8	G-box	TACGTG	1654	6	-	light responsive
HaPEBP8	G-box	TACGTG	1702	6	-	light responsive
HaPEBP8	STRE	AGGGG	1499	5	-	stress responsive
HaPEBP8	ABRE	ACGTG	32	5	-	Hormone-responsive
HaPEBP8	ABRE	ACGTG	44	5	+	Hormone-responsive
HaPEBP8	ABRE	ACGTG	49	5	+	Hormone-responsive
HaPEBP8	ABRE	GCCGCGTGGC	101	9	+	Hormone-responsive
HaPEBP8	ABRE	GCAACGTGTC	159	9	+	Hormone-responsive
HaPEBP8	ABRE	ACGTG	162	5	+	Hormone-responsive
HaPEBP8	ABRE	GCAACGTGTC	221	9	+	Hormone-responsive
HaPEBP8	ABRE	ACGTG	224	5	+	Hormone-responsive
HaPEBP8	ABRE	AACCCGG	319	7	+	Hormone-responsive
HaPEBP8	ABRE	ACGTG	410	5	-	Hormone-responsive
HaPEBP8	ABRE	ACGTG	453	5	-	Hormone-responsive
HaPEBP8	ABRE	ACGTG	468	5	-	Hormone-responsive
HaPEBP8	ABRE	ACGTG	495	5	-	Hormone-responsive
HaPEBP8	ABRE	ACGTG	1654	5	-	Hormone-responsive
HaPEBP8	ABRE	ACGTG	1702	5	-	Hormone-responsive
HaPEBP8	as-1	TGACG	47	5	+	stress responsive
HaPEBP8	Unnamed__1	CGTGG	78	5	+	other functional elements
HaPEBP8	Unnamed__1	CGTGG	105	5	+	other functional elements
HaPEBP8	Unnamed__1	CGTGG	847	5	+	other functional elements
HaPEBP8	TC-rich repeats	GTTTTCTTAC	1239	9	-	stress responsive
HaPEBP8	ABRE3a	TACGTG	32	6	-	Hormone-responsive
HaPEBP8	ABRE3a	TACGTG	43	6	+	Hormone-responsive
HaPEBP8	ABRE3a	TACGTG	453	6	-	Hormone-responsive
HaPEBP8	ABRE3a	TACGTG	468	6	-	Hormone-responsive
HaPEBP8	ABRE3a	TACGTG	495	6	-	Hormone-responsive
HaPEBP8	ABRE3a	TACGTG	1654	6	-	Hormone-responsive
HaPEBP8	ABRE3a	TACGTG	1702	6	-	Hormone-responsive
HaPEBP8	ARE	AAACCA	358	6	-	stress responsive
HaPEBP8	ARE	AAACCA	849	6	-	stress responsive
HaPEBP8	ARE	AAACCA	871	6	-	stress responsive
HaPEBP8	ARE	AAACCA	933	6	-	stress responsive
HaPEBP8	ARE	AAACCA	1939	6	+	stress responsive
HaPEBP8	AT~TATA-box	TATATA	446	6	+	core promoter/enhancer element
HaPEBP8	AT~TATA-box	TATATA	457	6	+	core promoter/enhancer element
HaPEBP8	AT~TATA-box	TATATA	1755	6	-	core promoter/enhancer element
HaPEBP8	AT~TATA-box	TATATA	1757	6	-	core promoter/enhancer element
HaPEBP8	TCA	TCATCTTCAT	1029	9	+	stress responsive
HaPEBP8	AAGAA-motif	GAAAGAA	1953	7	+	plant growth and development
HaPEBP8	AE-box	AGAAACAA	1956	8	+	light responsive
HaPEBP9	ACE	CTAACGTATT	1006	9	-	light responsive
HaPEBP9	ACE	CTAACGTATT	1444	9	+	light responsive
HaPEBP9	ACE	GCGACGTACC	1915	9	-	light responsive
HaPEBP9	TGA-element	AACGAC	352	6	+	Hormone-responsive
HaPEBP9	STRE	AGGGG	176	5	+	stress responsive
HaPEBP9	STRE	AGGGG	196	5	+	stress responsive
HaPEBP9	STRE	AGGGG	1100	5	+	stress responsive
HaPEBP9	STRE	AGGGG	1245	5	-	stress responsive
HaPEBP9	STRE	AGGGG	1259	5	+	stress responsive
HaPEBP9	STRE	AGGGG	1296	5	-	stress responsive
HaPEBP9	STRE	AGGGG	1594	5	+	stress responsive
HaPEBP9	TATA	TATAAAAT	600	8	+	core promoter/enhancer element
HaPEBP9	TATA	TATAAAAT	1570	8	-	core promoter/enhancer element
HaPEBP9	I-box	GGATGAGATAAGATT	1673	14	+	light responsive
HaPEBP9	Unnamed__1	CGTGG	400	5	-	other functional elements
HaPEBP9	as-1	TGACG	1010	5	-	stress responsive
HaPEBP9	as-1	TGACG	1254	5	-	stress responsive
HaPEBP9	MRE	AACCTAA	813	7	+	light responsive
HaPEBP9	MRE	AACCTAA	1496	7	+	light responsive
HaPEBP9	ABRE	ACGTG	401	5	-	Hormone-responsive
HaPEBP9	AT~TATA-box	TATATA	1450	6	-	core promoter/enhancer element
HaPEBP9	TATC-box	TATCCCA	625	7	-	Hormone-responsive
HaPEBP9	AAGAA-motif	GAAAGAA	1636	7	+	plant growth and development
HaPEBP9	ARE	AAACCA	259	6	-	stress responsive
HaPEBP9	ARE	AAACCA	832	6	+	stress responsive
HaPEBP9	ARE	AAACCA	1992	6	+	stress responsive
HaPEBP9	Box 4	ATTAAT	571	6	+	light responsive
HaPEBP9	Box 4	ATTAAT	1685	6	-	light responsive
HaPEBP9	MYB	TAACCA	416	6	-	stress responsive
HaPEBP9	MYB	TAACCA	501	6	-	stress responsive
HaPEBP9	MYB	TAACCA	1085	6	-	stress responsive
HaPEBP9	MYB	TAACCA	1323	6	+	stress responsive
HaPEBP9	MYB	CAACCA	1355	6	+	stress responsive
HaPEBP9	MYB	TAACCA	1474	6	+	stress responsive
HaPEBP9	MYB	CAACAG	1996	6	+	stress responsive
HaPEBP9	O2-site	GATGATGTGG	1114	9	-	plant growth and development
HaPEBP9	O2-site	GATGATGTGG	1263	9	+	plant growth and development
HaPEBP9	TGACG-motif	TGACG	1010	5	-	Hormone-responsive
HaPEBP9	TGACG-motif	TGACG	1254	5	-	Hormone-responsive
HaPEBP9	Unnamed__4	CTCC	537	4	-	other functional elements
HaPEBP9	Unnamed__4	CTCC	773	4	+	other functional elements
HaPEBP9	Unnamed__4	CTCC	1232	4	+	other functional elements
HaPEBP9	Unnamed__4	CTCC	1385	4	+	other functional elements
HaPEBP9	Unnamed__4	CTCC	1394	4	+	other functional elements
HaPEBP9	Unnamed__4	CTCC	1560	4	+	other functional elements
HaPEBP9	Unnamed__4	CTCC	1597	4	-	other functional elements
HaPEBP9	Unnamed__4	CTCC	1763	4	-	other functional elements
HaPEBP9	Unnamed__4	CTCC	1828	4	+	other functional elements
HaPEBP9	Unnamed__4	CTCC	1835	4	+	other functional elements
HaPEBP9	Unnamed__4	CTCC	1952	4	+	other functional elements
HaPEBP9	GT1-motif	GGTTAA	434	6	-	light responsive
HaPEBP9	GT1-motif	GGTTAAT	502	7	+	light responsive
HaPEBP9	GT1-motif	GGTTAAT	1086	7	+	light responsive
HaPEBP9	GT1-motif	GGTTAA	1322	6	-	light responsive
HaPEBP9	GT1-motif	GGTTAAT	1472	7	-	light responsive
HaPEBP9	GT1-motif	GGTTAA	1473	6	-	light responsive
HaPEBP9	GT1-motif	GGTTAA	1494	6	-	light responsive
HaPEBP9	WUN-motif	TTATTACAT	589	9	-	stress responsive
HaPEBP9	WUN-motif	AAATTTCTT	1523	9	-	stress responsive
HaPEBP9	WUN-motif	AAATTTCTT	1638	9	-	stress responsive
HaPEBP9	GATA-motif	AAGATAAGATT	310	10	+	light responsive
HaPEBP9	GATA-motif	AAGATAAGATT	1677	10	+	light responsive
HaPEBP9	TCT-motif	TCTTAC	1521	6	-	light responsive
HaPEBP9	CAAT-box	CAAT	40	4	-	core promoter/enhancer element
HaPEBP9	CAAT-box	CAAAT	115	5	+	core promoter/enhancer element
HaPEBP9	CAAT-box	CAAT	215	4	-	core promoter/enhancer element
HaPEBP9	CAAT-box	CAAT	256	4	+	core promoter/enhancer element
HaPEBP9	CAAT-box	CAAT	318	4	-	core promoter/enhancer element
HaPEBP9	CAAT-box	CAAT	328	4	-	core promoter/enhancer element
HaPEBP9	CAAT-box	CAAT	391	4	-	core promoter/enhancer element
HaPEBP9	CAAT-box	CCAAT	493	5	+	core promoter/enhancer element
HaPEBP9	CAAT-box	CAAT	494	4	+	core promoter/enhancer element
HaPEBP9	CAAT-box	CAAT	524	4	-	core promoter/enhancer element
HaPEBP9	CAAT-box	CAAAT	553	5	+	core promoter/enhancer element
HaPEBP9	CAAT-box	CAAT	585	4	-	core promoter/enhancer element
HaPEBP9	CAAT-box	CAAT	783	4	+	core promoter/enhancer element
HaPEBP9	CAAT-box	CAAT	800	4	+	core promoter/enhancer element
HaPEBP9	CAAT-box	CAAT	837	4	-	core promoter/enhancer element
HaPEBP9	CAAT-box	CAAT	1005	4	+	core promoter/enhancer element
HaPEBP9	CAAT-box	CAAT	1025	4	-	core promoter/enhancer element
HaPEBP9	CAAT-box	CAAAT	1033	5	-	core promoter/enhancer element
HaPEBP9	CAAT-box	CAAT	1157	4	-	core promoter/enhancer element
HaPEBP9	CAAT-box	CCAAT	1358	5	+	core promoter/enhancer element
HaPEBP9	CAAT-box	CAAT	1359	4	+	core promoter/enhancer element
HaPEBP9	CAAT-box	CAAT	1460	4	-	core promoter/enhancer element
HaPEBP9	CAAT-box	CAAAT	1479	5	-	core promoter/enhancer element
HaPEBP9	CAAT-box	CAAT	1568	4	+	core promoter/enhancer element
HaPEBP9	CAAT-box	CAAAT	1577	5	-	core promoter/enhancer element
HaPEBP9	CAAT-box	CAAT	1623	4	+	core promoter/enhancer element
HaPEBP9	CAAT-box	CAAT	1696	4	+	core promoter/enhancer element
HaPEBP9	CAAT-box	CAAAT	1759	5	-	core promoter/enhancer element
HaPEBP9	CAAT-box	CAAT	1803	4	-	core promoter/enhancer element
HaPEBP9	CAAT-box	CAAT	1865	4	-	core promoter/enhancer element
HaPEBP9	CAAT-box	CAAAT	1884	5	+	core promoter/enhancer element
HaPEBP9	Myb-binding site	CAACAG	1996	6	+	plant growth and development
HaPEBP9	CGTCA-motif	CGTCA	1010	5	+	Hormone-responsive
HaPEBP9	CGTCA-motif	CGTCA	1254	5	+	Hormone-responsive
HaPEBP9	MYC	CATTTG	115	6	-	stress responsive
HaPEBP9	MYC	CATTTG	1478	6	+	stress responsive
HaPEBP9	MYC	CATTTG	1758	6	+	stress responsive
HaPEBP9	DRE1	ACCGAGA	1429	7	-	stress responsive
HaPEBP9	MYB-like sequence	TAACCA	416	6	-	protein binding site
HaPEBP9	MYB-like sequence	TAACCA	501	6	-	protein binding site
HaPEBP9	MYB-like sequence	TAACCA	1085	6	-	protein binding site
HaPEBP9	MYB-like sequence	TAACCA	1323	6	+	protein binding site
HaPEBP9	MYB-like sequence	TAACCA	1474	6	+	protein binding site
HaPEBP9	TATA-box	TATA	141	4	+	core promoter/enhancer element
HaPEBP9	TATA-box	TATA	166	4	+	core promoter/enhancer element
HaPEBP9	TATA-box	ATATAT	278	6	+	core promoter/enhancer element
HaPEBP9	TATA-box	TATA	279	4	+	core promoter/enhancer element
HaPEBP9	TATA-box	TATAAGAA	345	8	-	core promoter/enhancer element
HaPEBP9	TATA-box	TATAA	348	5	-	core promoter/enhancer element
HaPEBP9	TATA-box	TATA	349	4	+	core promoter/enhancer element
HaPEBP9	TATA-box	TATA	600	4	+	core promoter/enhancer element
HaPEBP9	TATA-box	TATTTAAA	675	8	+	core promoter/enhancer element
HaPEBP9	TATA-box	TATA	761	4	+	core promoter/enhancer element
HaPEBP9	TATA-box	TATA	793	4	+	core promoter/enhancer element
HaPEBP9	TATA-box	TATAA	876	5	-	core promoter/enhancer element
HaPEBP9	TATA-box	TATA	877	4	+	core promoter/enhancer element
HaPEBP9	TATA-box	TATA	904	4	+	core promoter/enhancer element
HaPEBP9	TATA-box	ATATAA	941	6	+	core promoter/enhancer element
HaPEBP9	TATA-box	TATA	942	4	+	core promoter/enhancer element
HaPEBP9	TATA-box	ccTATAAAaa	974	10	-	core promoter/enhancer element
HaPEBP9	TATA-box	TATAAAA	975	7	-	core promoter/enhancer element
HaPEBP9	TATA-box	TATAAA	976	6	-	core promoter/enhancer element
HaPEBP9	TATA-box	TATAA	977	5	-	core promoter/enhancer element
HaPEBP9	TATA-box	TATA	978	4	+	core promoter/enhancer element
HaPEBP9	TATA-box	TATA	1020	4	-	core promoter/enhancer element
HaPEBP9	TATA-box	ATTATA	1124	6	+	core promoter/enhancer element
HaPEBP9	TATA-box	TATAA	1125	5	-	core promoter/enhancer element
HaPEBP9	TATA-box	TATA	1126	4	-	core promoter/enhancer element
HaPEBP9	TATA-box	ccTATAAAaa	1135	9	+	core promoter/enhancer element
HaPEBP9	TATA-box	TATAA	1136	5	-	core promoter/enhancer element
HaPEBP9	TATA-box	TATA	1137	4	-	core promoter/enhancer element
HaPEBP9	TATA-box	TATA	1249	4	-	core promoter/enhancer element
HaPEBP9	TATA-box	TATA	1300	4	-	core promoter/enhancer element
HaPEBP9	TATA-box	TATATA	1450	6	-	core promoter/enhancer element
HaPEBP9	TATA-box	ATATAA	1451	6	+	core promoter/enhancer element
HaPEBP9	TATA-box	TATA	1452	4	-	core promoter/enhancer element
HaPEBP9	TATA-box	TATAAAA	1571	7	-	core promoter/enhancer element
HaPEBP9	TATA-box	TATAAA	1572	6	-	core promoter/enhancer element
HaPEBP9	TATA-box	TATAA	1573	5	-	core promoter/enhancer element
HaPEBP9	TATA-box	TATATTTATATTT	1574	12	+	core promoter/enhancer element
HaPEBP9	TATA-box	TATA	1732	4	-	core promoter/enhancer element
HaPEBP9	TATA-box	ccTATAAAaa	1736	9	+	core promoter/enhancer element
HaPEBP9	TATA-box	TATACA	1809	6	-	core promoter/enhancer element
HaPEBP9	TATA-box	TATA	1811	4	-	core promoter/enhancer element
HaPEBP9	TATA-box	TATA	1855	4	-	core promoter/enhancer element
HaPEBP9	TATA-box	ccTATAAAaa	1954	9	+	core promoter/enhancer element
HaPEBP9	TATA-box	TATA	1956	4	-	core promoter/enhancer element
HaPEBP9	TATA-box	TACAAAA	1966	7	+	core promoter/enhancer element
HaPEBP9	TATA-box	TATA	1981	4	-	core promoter/enhancer element
HaPEBP9	ATCT-motif	AATCTAATCC	311	9	-	light responsive
HaPEBP9	G-Box	CACGTT	401	6	+	light responsive
HaPEBP10	G-box	CACGTC	887	6	+	light responsive
HaPEBP10	STRE	AGGGG	729	5	-	stress responsive
HaPEBP10	TCA-element	CCATCTTTTT	258	9	+	Hormone-responsive
HaPEBP10	Unnamed__6	taTAAATATct	574	10	+	other functional elements
HaPEBP10	TATA	TATAAAAT	1558	8	+	core promoter/enhancer element
HaPEBP10	P-box	CAACAAACCCCTT	1477	12	+	Hormone-responsive
HaPEBP10	ACE	CTAACGTATT	1947	9	-	light responsive
HaPEBP10	AT-rich element	ATAGAAATCAA	71	10	-	stress responsive
HaPEBP10	CAT-box	GCCACT	1079	6	-	plant growth and development
HaPEBP10	TCA	TCATCTTCAT	1453	9	+	stress responsive
HaPEBP10	AT~TATA-box	TATATA	291	6	+	core promoter/enhancer element
HaPEBP10	AT~TATA-box	TATATA	293	6	+	core promoter/enhancer element
HaPEBP10	AT~TATA-box	TATATA	295	6	+	core promoter/enhancer element
HaPEBP10	AT~TATA-box	TATATA	297	6	+	core promoter/enhancer element
HaPEBP10	AT~TATA-box	TATATA	299	6	+	core promoter/enhancer element
HaPEBP10	AT~TATA-box	TATATA	301	6	+	core promoter/enhancer element
HaPEBP10	AT~TATA-box	TATATA	303	6	+	core promoter/enhancer element
HaPEBP10	AT~TATA-box	TATATA	305	6	+	core promoter/enhancer element
HaPEBP10	AT~TATA-box	TATATA	307	6	+	core promoter/enhancer element
HaPEBP10	AT~TATA-box	TATATA	309	6	+	core promoter/enhancer element
HaPEBP10	AT~TATA-box	TATATA	311	6	+	core promoter/enhancer element
HaPEBP10	AT~TATA-box	TATATA	313	6	+	core promoter/enhancer element
HaPEBP10	AT~TATA-box	TATATA	315	6	+	core promoter/enhancer element
HaPEBP10	AT~TATA-box	TATATA	317	6	+	core promoter/enhancer element
HaPEBP10	AT~TATA-box	TATATA	319	6	+	core promoter/enhancer element
HaPEBP10	AT~TATA-box	TATATA	321	6	+	core promoter/enhancer element
HaPEBP10	AT~TATA-box	TATATA	421	6	+	core promoter/enhancer element
HaPEBP10	AT~TATA-box	TATATA	632	6	+	core promoter/enhancer element
HaPEBP10	AT~TATA-box	TATATA	733	6	+	core promoter/enhancer element
HaPEBP10	AT~TATA-box	TATATA	750	6	+	core promoter/enhancer element
HaPEBP10	AT~TATA-box	TATATA	752	6	+	core promoter/enhancer element
HaPEBP10	AT~TATA-box	TATATA	754	6	+	core promoter/enhancer element
HaPEBP10	AT~TATA-box	TATATA	756	6	+	core promoter/enhancer element
HaPEBP10	AT~TATA-box	TATATA	758	6	+	core promoter/enhancer element
HaPEBP10	AT~TATA-box	TATATA	760	6	+	core promoter/enhancer element
HaPEBP10	AT~TATA-box	TATATA	762	6	+	core promoter/enhancer element
HaPEBP10	AT~TATA-box	TATATA	764	6	+	core promoter/enhancer element
HaPEBP10	AT~TATA-box	TATATA	766	6	+	core promoter/enhancer element
HaPEBP10	AT~TATA-box	TATATA	768	6	+	core promoter/enhancer element
HaPEBP10	AT~TATA-box	TATATA	770	6	+	core promoter/enhancer element
HaPEBP10	AT~TATA-box	TATATA	772	6	+	core promoter/enhancer element
HaPEBP10	AT~TATA-box	TATATA	774	6	+	core promoter/enhancer element
HaPEBP10	AT~TATA-box	TATATA	776	6	+	core promoter/enhancer element
HaPEBP10	AT~TATA-box	TATATA	778	6	+	core promoter/enhancer element
HaPEBP10	AT~TATA-box	TATATA	780	6	+	core promoter/enhancer element
HaPEBP10	AT~TATA-box	TATATA	782	6	+	core promoter/enhancer element
HaPEBP10	AT~TATA-box	TATATA	784	6	+	core promoter/enhancer element
HaPEBP10	AT~TATA-box	TATATA	786	6	+	core promoter/enhancer element
HaPEBP10	AT~TATA-box	TATATA	788	6	+	core promoter/enhancer element
HaPEBP10	AT~TATA-box	TATATA	790	6	+	core promoter/enhancer element
HaPEBP10	AT~TATA-box	TATATA	792	6	+	core promoter/enhancer element
HaPEBP10	AT~TATA-box	TATATA	794	6	+	core promoter/enhancer element
HaPEBP10	AT~TATA-box	TATATA	818	6	+	core promoter/enhancer element
HaPEBP10	AT~TATA-box	TATATA	838	6	+	core promoter/enhancer element
HaPEBP10	AAGAA-motif	gGTAAAGAAA	1627	9	-	plant growth and development
HaPEBP10	ABRE	AACCCGG	689	7	-	Hormone-responsive
HaPEBP10	ABRE	ACGTG	887	5	-	Hormone-responsive
HaPEBP10	Unnamed__1	CGTGG	886	5	-	other functional elements
HaPEBP10	as-1	TGACG	889	5	-	stress responsive
HaPEBP10	WUN-motif	CCATTTCAA	1616	9	+	stress responsive
HaPEBP10	WUN-motif	CCATTTCAA	1682	9	+	stress responsive
HaPEBP10	Unnamed__4	CTCC	285	4	+	other functional elements
HaPEBP10	Unnamed__4	CTCC	382	4	+	other functional elements
HaPEBP10	Unnamed__4	CTCC	674	4	-	other functional elements
HaPEBP10	Unnamed__4	CTCC	921	4	-	other functional elements
HaPEBP10	Unnamed__4	CTCC	1464	4	+	other functional elements
HaPEBP10	Unnamed__4	CTCC	1484	4	+	other functional elements
HaPEBP10	Unnamed__4	CTCC	1520	4	-	other functional elements
HaPEBP10	Unnamed__4	CTCC	1592	4	-	other functional elements
HaPEBP10	Unnamed__4	CTCC	1640	4	-	other functional elements
HaPEBP10	Unnamed__4	CTCC	1704	4	-	other functional elements
HaPEBP10	Unnamed__4	CTCC	1742	4	+	other functional elements
HaPEBP10	Unnamed__4	CTCC	1805	4	+	other functional elements
HaPEBP10	Unnamed__4	CTCC	1812	4	+	other functional elements
HaPEBP10	Sp1	GGGCGG	897	6	-	light responsive
HaPEBP10	Sp1	GGGCGG	929	6	-	light responsive
HaPEBP10	ERE	ATTTTAAA	62	8	-	Hormone-responsive
HaPEBP10	ERE	ATTTTAAA	233	8	+	Hormone-responsive
HaPEBP10	ERE	ATTTTAAA	1546	8	-	Hormone-responsive
HaPEBP10	TGACG-motif	TGACG	889	5	-	Hormone-responsive
HaPEBP10	WRE3	CCACCT	258	6	+	stress responsive
HaPEBP10	WRE3	CCACCT	1801	6	+	stress responsive
HaPEBP10	Myb	TAACTG	1311	6	-	stress responsive
HaPEBP10	Myb	TAACTG	1414	6	+	stress responsive
HaPEBP10	MYB	TAACCA	1240	6	-	stress responsive
HaPEBP10	MYB	CAACCA	1515	6	-	stress responsive
HaPEBP10	Box 4	ATTAAT	1129	6	-	light responsive
HaPEBP10	O2-site	GATGA(C/T)(A/G)TG(A/G)	872	8	-	plant growth and development
HaPEBP10	DRE1	ACCGAGA	980	7	-	stress responsive
HaPEBP10	MYB-like sequence	TAACCA	1240	6	-	protein binding site
HaPEBP10	TATA-box	ccTATAAAaa	34	10	-	core promoter/enhancer element
HaPEBP10	TATA-box	TATAAAA	35	7	-	core promoter/enhancer element
HaPEBP10	TATA-box	TATAAA	36	6	-	core promoter/enhancer element
HaPEBP10	TATA-box	TATAA	37	5	-	core promoter/enhancer element
HaPEBP10	TATA-box	TATA	38	4	+	core promoter/enhancer element
HaPEBP10	TATA-box	TATA	229	4	+	core promoter/enhancer element
HaPEBP10	TATA-box	TATATAA	290	7	-	core promoter/enhancer element
HaPEBP10	TATA-box	TATATA	291	6	+	core promoter/enhancer element
HaPEBP10	TATA-box	ATATAT	292	6	+	core promoter/enhancer element
HaPEBP10	TATA-box	TATATA	293	6	+	core promoter/enhancer element
HaPEBP10	TATA-box	ATATAT	294	6	+	core promoter/enhancer element
HaPEBP10	TATA-box	TATATA	295	6	+	core promoter/enhancer element
HaPEBP10	TATA-box	ATATAT	296	6	+	core promoter/enhancer element
HaPEBP10	TATA-box	TATATA	297	6	+	core promoter/enhancer element
HaPEBP10	TATA-box	ATATAT	298	6	+	core promoter/enhancer element
HaPEBP10	TATA-box	TATATA	299	6	+	core promoter/enhancer element
HaPEBP10	TATA-box	ATATAT	300	6	+	core promoter/enhancer element
HaPEBP10	TATA-box	TATATA	301	6	+	core promoter/enhancer element
HaPEBP10	TATA-box	ATATAT	302	6	+	core promoter/enhancer element
HaPEBP10	TATA-box	TATATA	303	6	+	core promoter/enhancer element
HaPEBP10	TATA-box	ATATAT	304	6	+	core promoter/enhancer element
HaPEBP10	TATA-box	TATATA	305	6	+	core promoter/enhancer element
HaPEBP10	TATA-box	ATATAT	306	6	+	core promoter/enhancer element
HaPEBP10	TATA-box	TATATA	307	6	+	core promoter/enhancer element
HaPEBP10	TATA-box	ATATAT	308	6	+	core promoter/enhancer element
HaPEBP10	TATA-box	TATATA	309	6	+	core promoter/enhancer element
HaPEBP10	TATA-box	ATATAT	310	6	+	core promoter/enhancer element
HaPEBP10	TATA-box	TATATA	311	6	+	core promoter/enhancer element
HaPEBP10	TATA-box	ATATAT	312	6	+	core promoter/enhancer element
HaPEBP10	TATA-box	TATATA	313	6	+	core promoter/enhancer element
HaPEBP10	TATA-box	ATATAT	314	6	+	core promoter/enhancer element
HaPEBP10	TATA-box	TATATA	315	6	+	core promoter/enhancer element
HaPEBP10	TATA-box	ATATAT	316	6	+	core promoter/enhancer element
HaPEBP10	TATA-box	TATATA	317	6	+	core promoter/enhancer element
HaPEBP10	TATA-box	ATATAT	318	6	+	core promoter/enhancer element
HaPEBP10	TATA-box	TATATA	319	6	+	core promoter/enhancer element
HaPEBP10	TATA-box	ATATAT	320	6	+	core promoter/enhancer element
HaPEBP10	TATA-box	TATATA	321	6	+	core promoter/enhancer element
HaPEBP10	TATA-box	ATATAA	322	6	+	core promoter/enhancer element
HaPEBP10	TATA-box	TATA	323	4	+	core promoter/enhancer element
HaPEBP10	TATA-box	TATA	338	4	+	core promoter/enhancer element
HaPEBP10	TATA-box	TATATAA	420	7	-	core promoter/enhancer element
HaPEBP10	TATA-box	TATATA	421	6	+	core promoter/enhancer element
HaPEBP10	TATA-box	TATA	423	4	+	core promoter/enhancer element
HaPEBP10	TATA-box	TATACA	630	6	-	core promoter/enhancer element
HaPEBP10	TATA-box	TATATA	632	6	+	core promoter/enhancer element
HaPEBP10	TATA-box	ATATAA	633	6	+	core promoter/enhancer element
HaPEBP10	TATA-box	TATA	634	4	+	core promoter/enhancer element
HaPEBP10	TATA-box	TATA	718	4	+	core promoter/enhancer element
HaPEBP10	TATA-box	TATATA	733	6	+	core promoter/enhancer element
HaPEBP10	TATA-box	ATATAA	734	6	+	core promoter/enhancer element
HaPEBP10	TATA-box	TATA	735	4	+	core promoter/enhancer element
HaPEBP10	TATA-box	TATATA	750	6	+	core promoter/enhancer element
HaPEBP10	TATA-box	ATATAT	751	6	+	core promoter/enhancer element
HaPEBP10	TATA-box	TATATA	752	6	+	core promoter/enhancer element
HaPEBP10	TATA-box	ATATAT	753	6	+	core promoter/enhancer element
HaPEBP10	TATA-box	TATATA	754	6	+	core promoter/enhancer element
HaPEBP10	TATA-box	ATATAT	755	6	+	core promoter/enhancer element
HaPEBP10	TATA-box	TATATA	756	6	+	core promoter/enhancer element
HaPEBP10	TATA-box	ATATAT	757	6	+	core promoter/enhancer element
HaPEBP10	TATA-box	TATATA	758	6	+	core promoter/enhancer element
HaPEBP10	TATA-box	ATATAT	759	6	+	core promoter/enhancer element
HaPEBP10	TATA-box	TATATA	760	6	+	core promoter/enhancer element
HaPEBP10	TATA-box	ATATAT	761	6	+	core promoter/enhancer element
HaPEBP10	TATA-box	TATATA	762	6	+	core promoter/enhancer element
HaPEBP10	TATA-box	ATATAT	763	6	+	core promoter/enhancer element
HaPEBP10	TATA-box	TATATA	764	6	+	core promoter/enhancer element
HaPEBP10	TATA-box	ATATAT	765	6	+	core promoter/enhancer element
HaPEBP10	TATA-box	TATATA	766	6	+	core promoter/enhancer element
HaPEBP10	TATA-box	ATATAT	767	6	+	core promoter/enhancer element
HaPEBP10	TATA-box	TATATA	768	6	+	core promoter/enhancer element
HaPEBP10	TATA-box	ATATAT	769	6	+	core promoter/enhancer element
HaPEBP10	TATA-box	TATATA	770	6	+	core promoter/enhancer element
HaPEBP10	TATA-box	ATATAT	771	6	+	core promoter/enhancer element
HaPEBP10	TATA-box	TATATA	772	6	+	core promoter/enhancer element
HaPEBP10	TATA-box	ATATAT	773	6	+	core promoter/enhancer element
HaPEBP10	TATA-box	TATATA	774	6	+	core promoter/enhancer element
HaPEBP10	TATA-box	ATATAT	775	6	+	core promoter/enhancer element
HaPEBP10	TATA-box	TATATA	776	6	+	core promoter/enhancer element
HaPEBP10	TATA-box	ATATAT	777	6	+	core promoter/enhancer element
HaPEBP10	TATA-box	TATATA	778	6	+	core promoter/enhancer element
HaPEBP10	TATA-box	ATATAT	779	6	+	core promoter/enhancer element
HaPEBP10	TATA-box	TATATA	780	6	+	core promoter/enhancer element
HaPEBP10	TATA-box	ATATAT	781	6	+	core promoter/enhancer element
HaPEBP10	TATA-box	TATATA	782	6	+	core promoter/enhancer element
HaPEBP10	TATA-box	ATATAT	783	6	+	core promoter/enhancer element
HaPEBP10	TATA-box	TATATA	784	6	+	core promoter/enhancer element
HaPEBP10	TATA-box	ATATAT	785	6	+	core promoter/enhancer element
HaPEBP10	TATA-box	TATATA	786	6	+	core promoter/enhancer element
HaPEBP10	TATA-box	ATATAT	787	6	+	core promoter/enhancer element
HaPEBP10	TATA-box	TATATA	788	6	+	core promoter/enhancer element
HaPEBP10	TATA-box	ATATAT	789	6	+	core promoter/enhancer element
HaPEBP10	TATA-box	TATATA	790	6	+	core promoter/enhancer element
HaPEBP10	TATA-box	ATATAT	791	6	+	core promoter/enhancer element
HaPEBP10	TATA-box	TATATA	792	6	+	core promoter/enhancer element
HaPEBP10	TATA-box	ATATAT	793	6	+	core promoter/enhancer element
HaPEBP10	TATA-box	TATATA	794	6	+	core promoter/enhancer element
HaPEBP10	TATA-box	ATATAT	795	6	+	core promoter/enhancer element
HaPEBP10	TATA-box	TATA	796	4	+	core promoter/enhancer element
HaPEBP10	TATA-box	TATAAA	804	6	-	core promoter/enhancer element
HaPEBP10	TATA-box	TATAA	805	5	-	core promoter/enhancer element
HaPEBP10	TATA-box	TATA	806	4	+	core promoter/enhancer element
HaPEBP10	TATA-box	ATATAT	817	6	+	core promoter/enhancer element
HaPEBP10	TATA-box	TATATA	818	6	+	core promoter/enhancer element
HaPEBP10	TATA-box	ATATAT	819	6	+	core promoter/enhancer element
HaPEBP10	TATA-box	TATA	820	4	+	core promoter/enhancer element
HaPEBP10	TATA-box	TATA	831	4	+	core promoter/enhancer element
HaPEBP10	TATA-box	TATATA	838	6	+	core promoter/enhancer element
HaPEBP10	TATA-box	ATATAA	839	6	+	core promoter/enhancer element
HaPEBP10	TATA-box	TATA	840	4	+	core promoter/enhancer element
HaPEBP10	TATA-box	TATAAA	1124	6	-	core promoter/enhancer element
HaPEBP10	TATA-box	TATAA	1125	5	-	core promoter/enhancer element
HaPEBP10	TATA-box	TATA	1126	4	-	core promoter/enhancer element
HaPEBP10	TATA-box	ATATAA	1213	6	+	core promoter/enhancer element
HaPEBP10	TATA-box	TATA	1214	4	-	core promoter/enhancer element
HaPEBP10	TATA-box	taTATAAAtc	1269	9	-	core promoter/enhancer element
HaPEBP10	TATA-box	TATAAAA	1272	7	-	core promoter/enhancer element
HaPEBP10	TATA-box	TATAAA	1273	6	-	core promoter/enhancer element
HaPEBP10	TATA-box	TATAA	1274	5	-	core promoter/enhancer element
HaPEBP10	TATA-box	TATA	1275	4	-	core promoter/enhancer element
HaPEBP10	TATA-box	TATACA	1503	6	-	core promoter/enhancer element
HaPEBP10	TATA-box	TATA	1505	4	-	core promoter/enhancer element
HaPEBP10	TATA-box	TATA	1558	4	-	core promoter/enhancer element
HaPEBP10	TATA-box	ATATAT	1762	6	-	core promoter/enhancer element
HaPEBP10	TATA-box	TATA	1763	4	-	core promoter/enhancer element
HaPEBP10	TATA-box	ATATAT	1848	6	-	core promoter/enhancer element
HaPEBP10	TATA-box	TATA	1849	4	-	core promoter/enhancer element
HaPEBP10	TATA-box	ATATAA	1930	6	+	core promoter/enhancer element
HaPEBP10	TATA-box	TATA	1931	4	-	core promoter/enhancer element
HaPEBP10	TATA-box	TATA	1957	4	-	core promoter/enhancer element
HaPEBP10	TATA-box	TATAAGAA	1994	8	-	core promoter/enhancer element
HaPEBP10	TATA-box	TATAA	1997	5	-	core promoter/enhancer element
HaPEBP10	TATA-box	TATA	1998	4	-	core promoter/enhancer element
HaPEBP10	MYC	CATTTG	414	6	-	stress responsive
HaPEBP10	MYC	CATGTG	511	6	-	stress responsive
HaPEBP10	MYC	CATGTG	542	6	+	stress responsive
HaPEBP10	MYC	CATGTG	639	6	+	stress responsive
HaPEBP10	CAAT-box	CAAT	70	4	-	core promoter/enhancer element
HaPEBP10	CAAT-box	CAAT	171	4	-	core promoter/enhancer element
HaPEBP10	CAAT-box	CAAAT	414	5	+	core promoter/enhancer element
HaPEBP10	CAAT-box	CAAAT	496	5	+	core promoter/enhancer element
HaPEBP10	CAAT-box	CAAAT	520	5	+	core promoter/enhancer element
HaPEBP10	CAAT-box	CAAAT	810	5	+	core promoter/enhancer element
HaPEBP10	CAAT-box	CAAT	858	4	+	core promoter/enhancer element
HaPEBP10	CAAT-box	CAAT	1014	4	+	core promoter/enhancer element
HaPEBP10	CAAT-box	CAAAT	1038	5	-	core promoter/enhancer element
HaPEBP10	CAAT-box	CAAT	1120	4	-	core promoter/enhancer element
HaPEBP10	CAAT-box	CAAT	1253	4	-	core promoter/enhancer element
HaPEBP10	CAAT-box	CCAAT	1341	5	-	core promoter/enhancer element
HaPEBP10	CAAT-box	CAAT	1374	4	+	core promoter/enhancer element
HaPEBP10	CAAT-box	CAAT	1394	4	-	core promoter/enhancer element
HaPEBP10	CAAT-box	CAAAT	1424	5	+	core promoter/enhancer element
HaPEBP10	CAAT-box	CAAT	1449	4	+	core promoter/enhancer element
HaPEBP10	CAAT-box	CAAT	1470	4	-	core promoter/enhancer element
HaPEBP10	CAAT-box	CAACCAACTCC	1477	10	+	core promoter/enhancer element
HaPEBP10	CAAT-box	CAAT	1501	4	-	core promoter/enhancer element
HaPEBP10	CAAT-box	CAAT	1508	4	-	core promoter/enhancer element
HaPEBP10	CAAT-box	CAACCAACTCC	1510	10	-	core promoter/enhancer element
HaPEBP10	CAAT-box	CAAAT	1662	5	-	core promoter/enhancer element
HaPEBP10	CAAT-box	CAAAT	1745	5	+	core promoter/enhancer element
HaPEBP10	CAAT-box	CCAAT	1816	5	-	core promoter/enhancer element
HaPEBP10	CAAT-box	CCAAT	1945	5	+	core promoter/enhancer element
HaPEBP10	CAAT-box	CAAT	1946	4	+	core promoter/enhancer element
HaPEBP10	LTR	CCGAAA	188	6	+	stress responsive
HaPEBP10	CGTCA-motif	CGTCA	889	5	+	Hormone-responsive
HaPEBP2	AuxRR-core	GGTCCAT	1405	7	+	Hormone-responsive
HaPEBP2	STRE	AGGGG	523	5	-	stress responsive
HaPEBP2	STRE	AGGGG	655	5	-	stress responsive
HaPEBP2	STRE	AGGGG	1736	5	-	stress responsive
HaPEBP2	TATA	TATAAAAT	832	8	-	core promoter/enhancer element
HaPEBP2	CAT-box	GCCACT	682	6	+	plant growth and development
HaPEBP2	TC-rich repeats	ATTCTCTAAC	968	9	+	stress responsive
HaPEBP2	ARE	AAACCA	221	6	+	stress responsive
HaPEBP2	GCN4_motif	TGAGTCA	53	7	+	light responsive
HaPEBP2	AT~TATA-box	TATATA	1342	6	-	core promoter/enhancer element
HaPEBP2	AAGAA-motif	gGTAAAGAAA	84	9	-	plant growth and development
HaPEBP2	AE-box	AGAAACTT	1306	8	-	light responsive
HaPEBP2	AE-box	AGAAACAA	1765	8	+	light responsive
HaPEBP2	ABRE	ACGTG	1475	5	+	Hormone-responsive
HaPEBP2	MRE	AACCTAA	1674	7	+	light responsive
HaPEBP2	MRE	AACCTAA	1714	7	+	light responsive
HaPEBP2	MRE	AACCTAA	1811	7	-	light responsive
HaPEBP2	as-1	TGACG	318	5	+	stress responsive
HaPEBP2	as-1	TGACG	957	5	-	stress responsive
HaPEBP2	as-1	TGACG	1534	5	-	stress responsive
HaPEBP2	Sp1	GGGCGG	519	6	-	light responsive
HaPEBP2	Sp1	GGGCGG	652	6	-	light responsive
HaPEBP2	Unnamed__4	CTCC	491	4	-	other functional elements
HaPEBP2	Unnamed__4	CTCC	926	4	+	other functional elements
HaPEBP2	Unnamed__4	CTCC	1001	4	-	other functional elements
HaPEBP2	Unnamed__4	CTCC	1031	4	-	other functional elements
HaPEBP2	Unnamed__4	CTCC	1098	4	-	other functional elements
HaPEBP2	Unnamed__4	CTCC	1267	4	+	other functional elements
HaPEBP2	Unnamed__4	CTCC	1723	4	+	other functional elements
HaPEBP2	Unnamed__4	CTCC	1978	4	+	other functional elements
HaPEBP2	Myc	TCTCTTA	466	7	-	stress responsive
HaPEBP2	GT1-motif	GGTTAA	210	6	+	light responsive
HaPEBP2	GT1-motif	GGTTAA	295	6	-	light responsive
HaPEBP2	GT1-motif	GGTTAA	340	6	-	light responsive
HaPEBP2	GT1-motif	GGTTAA	366	6	-	light responsive
HaPEBP2	TGACG-motif	TGACG	318	5	+	Hormone-responsive
HaPEBP2	TGACG-motif	TGACG	957	5	-	Hormone-responsive
HaPEBP2	TGACG-motif	TGACG	1534	5	-	Hormone-responsive
HaPEBP2	MBS	CAACTG	890	6	-	stress responsive
HaPEBP2	MBS	CAACTG	1132	6	+	stress responsive
HaPEBP2	MBS	CAACTG	1188	6	+	stress responsive
HaPEBP2	ERE	ATTTCATA	552	8	+	Hormone-responsive
HaPEBP2	Myb	CAACTG	890	6	-	stress responsive
HaPEBP2	Myb	CAACTG	1132	6	+	stress responsive
HaPEBP2	Myb	CAACTG	1188	6	+	stress responsive
HaPEBP2	Box 4	ATTAAT	1320	6	-	light responsive
HaPEBP2	Box 4	ATTAAT	1326	6	-	light responsive
HaPEBP2	MYB	CAACCA	130	6	-	stress responsive
HaPEBP2	MYB	TAACCA	209	6	-	stress responsive
HaPEBP2	MYB	TAACCA	341	6	+	stress responsive
HaPEBP2	MYB	TAACCA	367	6	+	stress responsive
HaPEBP2	MYB-like sequence	TAACCA	209	6	-	protein binding site
HaPEBP2	MYB-like sequence	TAACCA	341	6	+	protein binding site
HaPEBP2	MYB-like sequence	TAACCA	367	6	+	protein binding site
HaPEBP2	TATA-box	TACAAAA	14	7	-	core promoter/enhancer element
HaPEBP2	TATA-box	ATATAT	61	6	+	core promoter/enhancer element
HaPEBP2	TATA-box	TATA	62	4	+	core promoter/enhancer element
HaPEBP2	TATA-box	TATACA	285	6	-	core promoter/enhancer element
HaPEBP2	TATA-box	TATA	287	4	+	core promoter/enhancer element
HaPEBP2	TATA-box	TATACA	356	6	-	core promoter/enhancer element
HaPEBP2	TATA-box	TATA	358	4	+	core promoter/enhancer element
HaPEBP2	TATA-box	TATAAAT	617	7	-	core promoter/enhancer element
HaPEBP2	TATA-box	TATAAA	618	6	-	core promoter/enhancer element
HaPEBP2	TATA-box	TATAA	619	5	-	core promoter/enhancer element
HaPEBP2	TATA-box	TATA	620	4	+	core promoter/enhancer element
HaPEBP2	TATA-box	TACAAAA	622	7	+	core promoter/enhancer element
HaPEBP2	TATA-box	ATATAA	628	6	+	core promoter/enhancer element
HaPEBP2	TATA-box	TATA	629	4	+	core promoter/enhancer element
HaPEBP2	TATA-box	TATACA	719	6	-	core promoter/enhancer element
HaPEBP2	TATA-box	TATA	721	4	+	core promoter/enhancer element
HaPEBP2	TATA-box	TATAAAA	833	7	-	core promoter/enhancer element
HaPEBP2	TATA-box	TATAAA	834	6	-	core promoter/enhancer element
HaPEBP2	TATA-box	TATAA	835	5	-	core promoter/enhancer element
HaPEBP2	TATA-box	TATA	836	4	+	core promoter/enhancer element
HaPEBP2	TATA-box	TATAAGAA	1041	8	-	core promoter/enhancer element
HaPEBP2	TATA-box	TATAA	1044	5	-	core promoter/enhancer element
HaPEBP2	TATA-box	TATA	1045	4	-	core promoter/enhancer element
HaPEBP2	TATA-box	ATTATA	1209	6	+	core promoter/enhancer element
HaPEBP2	TATA-box	TATAA	1210	5	-	core promoter/enhancer element
HaPEBP2	TATA-box	TATA	1211	4	-	core promoter/enhancer element
HaPEBP2	TATA-box	TATAA	1228	5	-	core promoter/enhancer element
HaPEBP2	TATA-box	TATA	1229	4	-	core promoter/enhancer element
HaPEBP2	TATA-box	TATATTTATATTT	1286	12	+	core promoter/enhancer element
HaPEBP2	TATA-box	TATAAATA	1288	8	-	core promoter/enhancer element
HaPEBP2	TATA-box	TATAAAT	1289	7	-	core promoter/enhancer element
HaPEBP2	TATA-box	TATAAA	1290	6	-	core promoter/enhancer element
HaPEBP2	TATA-box	TATAA	1291	5	-	core promoter/enhancer element
HaPEBP2	TATA-box	TATA	1292	4	-	core promoter/enhancer element
HaPEBP2	TATA-box	ATATAT	1341	6	-	core promoter/enhancer element
HaPEBP2	TATA-box	TATATA	1342	6	-	core promoter/enhancer element
HaPEBP2	TATA-box	TATA	1344	4	-	core promoter/enhancer element
HaPEBP2	TATA-box	TACAAAA	1453	7	-	core promoter/enhancer element
HaPEBP2	TATA-box	TATA	1504	4	-	core promoter/enhancer element
HaPEBP2	TATA-box	ccTATAAAaa	1666	9	+	core promoter/enhancer element
HaPEBP2	TATA-box	ccTATAAAaa	1676	9	+	core promoter/enhancer element
HaPEBP2	TATA-box	TACAAAA	1859	7	-	core promoter/enhancer element
HaPEBP2	TATA-box	TATA	1932	4	-	core promoter/enhancer element
HaPEBP2	TATA-box	ATTATA	1944	6	+	core promoter/enhancer element
HaPEBP2	TATA-box	TATAA	1945	5	-	core promoter/enhancer element
HaPEBP2	TATA-box	TATA	1946	4	-	core promoter/enhancer element
HaPEBP2	TATA-box	TATAA	1953	5	-	core promoter/enhancer element
HaPEBP2	TATA-box	TATA	1954	4	-	core promoter/enhancer element
HaPEBP2	TATA-box	ATATAA	1959	6	+	core promoter/enhancer element
HaPEBP2	TATA-box	TATA	1960	4	-	core promoter/enhancer element
HaPEBP2	TATA-box	TATA	1965	4	-	core promoter/enhancer element
HaPEBP2	G-Box	CACGTT	1474	6	-	light responsive
HaPEBP2	MYC	CATGTG	166	6	-	stress responsive
HaPEBP2	MYC	CATTTG	310	6	-	stress responsive
HaPEBP2	MYC	CATTTG	381	6	-	stress responsive
HaPEBP2	MYC	CATGTG	1254	6	-	stress responsive
HaPEBP2	MYC	CATTTG	1910	6	+	stress responsive
HaPEBP2	W box	TTGACC	1034	6	-	stress responsive
HaPEBP2	LTR	CCGAAA	1620	6	-	stress responsive
HaPEBP2	CAAT-box	CAAAT	50	5	-	core promoter/enhancer element
HaPEBP2	CAAT-box	CAAAT	58	5	+	core promoter/enhancer element
HaPEBP2	CAAT-box	CAAAT	127	5	-	core promoter/enhancer element
HaPEBP2	CAAT-box	CAAT	172	4	+	core promoter/enhancer element
HaPEBP2	CAAT-box	CAAAT	192	5	-	core promoter/enhancer element
HaPEBP2	CAAT-box	CCAAT	224	5	+	core promoter/enhancer element
HaPEBP2	CAAT-box	CAAT	225	4	+	core promoter/enhancer element
HaPEBP2	CAAT-box	CAAAT	310	5	+	core promoter/enhancer element
HaPEBP2	CAAT-box	CAAAT	381	5	+	core promoter/enhancer element
HaPEBP2	CAAT-box	CAAT	484	4	+	core promoter/enhancer element
HaPEBP2	CAAT-box	CCAAT	598	5	+	core promoter/enhancer element
HaPEBP2	CAAT-box	CAAT	599	4	+	core promoter/enhancer element
HaPEBP2	CAAT-box	CCCAATTT	632	8	-	core promoter/enhancer element
HaPEBP2	CAAT-box	CCAAT	634	5	-	core promoter/enhancer element
HaPEBP2	CAAT-box	CAAT	769	4	+	core promoter/enhancer element
HaPEBP2	CAAT-box	CAAT	824	4	-	core promoter/enhancer element
HaPEBP2	CAAT-box	CCAAT	862	5	-	core promoter/enhancer element
HaPEBP2	CAAT-box	CCAAT	928	5	+	core promoter/enhancer element
HaPEBP2	CAAT-box	CAAT	929	4	+	core promoter/enhancer element
HaPEBP2	CAAT-box	CCCAATTT	936	8	+	core promoter/enhancer element
HaPEBP2	CAAT-box	CCAAT	937	5	+	core promoter/enhancer element
HaPEBP2	CAAT-box	CAAT	938	4	+	core promoter/enhancer element
HaPEBP2	CAAT-box	CAAAT	940	5	-	core promoter/enhancer element
HaPEBP2	CAAT-box	CCAAT	961	5	-	core promoter/enhancer element
HaPEBP2	CAAT-box	CAAT	994	4	+	core promoter/enhancer element
HaPEBP2	CAAT-box	CAAT	1017	4	-	core promoter/enhancer element
HaPEBP2	CAAT-box	CAAT	1026	4	-	core promoter/enhancer element
HaPEBP2	CAAT-box	CAAAT	1037	5	+	core promoter/enhancer element
HaPEBP2	CAAT-box	CAAT	1063	4	+	core promoter/enhancer element
HaPEBP2	CAAT-box	CCAAT	1095	5	-	core promoter/enhancer element
HaPEBP2	CAAT-box	CCAAT	1161	5	+	core promoter/enhancer element
HaPEBP2	CAAT-box	CAAT	1162	4	+	core promoter/enhancer element
HaPEBP2	CAAT-box	CCAAT	1169	5	+	core promoter/enhancer element
HaPEBP2	CAAT-box	CAAT	1170	4	+	core promoter/enhancer element
HaPEBP2	CAAT-box	CAAAT	1244	5	+	core promoter/enhancer element
HaPEBP2	CAAT-box	CAAT	1398	4	+	core promoter/enhancer element
HaPEBP2	CAAT-box	CAAT	1609	4	-	core promoter/enhancer element
HaPEBP2	CAAT-box	CAAAT	1770	5	+	core promoter/enhancer element
HaPEBP2	CAAT-box	CAAT	1900	4	+	core promoter/enhancer element
HaPEBP2	CAAT-box	CAAAT	1911	5	-	core promoter/enhancer element
HaPEBP2	CAAT-box	CAAT	1971	4	+	core promoter/enhancer element
HaPEBP2	CGTCA-motif	CGTCA	318	5	-	Hormone-responsive
HaPEBP2	CGTCA-motif	CGTCA	957	5	+	Hormone-responsive
HaPEBP2	CGTCA-motif	CGTCA	1534	5	+	Hormone-responsive
HaPEBP2	TCT-motif	TCTTAC	259	6	-	light responsive
HaPEBP2	TCT-motif	TCTTAC	1895	6	+	light responsive
HaPEBP3	G-box	ACACGTGT	35	8	+	light responsive
HaPEBP3	G-box	CACGTG	36	6	+	light responsive
HaPEBP3	G-box	TACGTG	96	6	+	light responsive
HaPEBP3	G-box	TACGTG	355	6	+	light responsive
HaPEBP3	G-box	TACGTG	1886	6	-	light responsive
HaPEBP3	box S	AGCCACC	1633	7	-	stress responsive
HaPEBP3	Unnamed__2	CCCCGG	1583	6	+	other functional elements
HaPEBP3	STRE	AGGGG	383	5	+	stress responsive
HaPEBP3	STRE	AGGGG	502	5	-	stress responsive
HaPEBP3	STRE	AGGGG	847	5	-	stress responsive
HaPEBP3	STRE	AGGGG	1981	5	+	stress responsive
HaPEBP3	TGA-element	AACGAC	142	6	-	Hormone-responsive
HaPEBP3	TGA-element	AACGAC	842	6	+	Hormone-responsive
HaPEBP3	TGA-element	AACGAC	1346	6	-	Hormone-responsive
HaPEBP3	ABRE4	CACGTA	96	6	-	Hormone-responsive
HaPEBP3	ABRE4	CACGTA	355	6	-	Hormone-responsive
HaPEBP3	ABRE4	CACGTA	1886	6	+	Hormone-responsive
HaPEBP3	CAT-box	GCCACT	1465	6	-	plant growth and development
HaPEBP3	ARE	AAACCA	285	6	+	stress responsive
HaPEBP3	ARE	AAACCA	346	6	+	stress responsive
HaPEBP3	ARE	AAACCA	427	6	-	stress responsive
HaPEBP3	ARE	AAACCA	861	6	+	stress responsive
HaPEBP3	ARE	AAACCA	1306	6	-	stress responsive
HaPEBP3	ABRE3a	TACGTG	96	6	+	Hormone-responsive
HaPEBP3	ABRE3a	TACGTG	355	6	+	Hormone-responsive
HaPEBP3	ABRE3a	TACGTG	1886	6	-	Hormone-responsive
HaPEBP3	TC-rich repeats	ATTCTCTAAC	761	9	+	stress responsive
HaPEBP3	A-box	CCGTCC	246	6	+	other functional elements
HaPEBP3	A-box	CCGTCC	1969	6	-	other functional elements
HaPEBP3	GC-motif	CCCCCG	1582	6	+	Hormone-responsive
HaPEBP3	AAGAA-motif	GAAAGAA	1518	7	-	plant growth and development
HaPEBP3	AT~TATA-box	TATATA	443	6	+	core promoter/enhancer element
HaPEBP3	AT~TATA-box	TATATA	549	6	+	core promoter/enhancer element
HaPEBP3	AT~TATA-box	TATATAAA	792	8	-	core promoter/enhancer element
HaPEBP3	AT~TATA-box	TATATA	794	6	+	core promoter/enhancer element
HaPEBP3	AT~TATA-box	TATATAAA	1607	8	-	core promoter/enhancer element
HaPEBP3	AT~TATA-box	TATATA	1609	6	-	core promoter/enhancer element
HaPEBP3	TCA	TCATCTTCAT	1109	9	-	stress responsive
HaPEBP3	CCGTCC-box	CCGTCC	246	6	+	plant growth and development
HaPEBP3	CCGTCC-box	CCGTCC	1969	6	-	plant growth and development
HaPEBP3	ABRE	CACGTG	36	6	+	Hormone-responsive
HaPEBP3	ABRE	ACGTG	37	5	+	Hormone-responsive
HaPEBP3	ABRE	ACGTG	97	5	+	Hormone-responsive
HaPEBP3	ABRE	ACGTG	356	5	+	Hormone-responsive
HaPEBP3	ABRE	AACCCGG	892	7	-	Hormone-responsive
HaPEBP3	ABRE	ACGTG	1886	5	-	Hormone-responsive
HaPEBP3	circadian	CAAAGATATC	621	9	+	plant growth and development
HaPEBP3	DRE core	GCCGAC	361	6	+	stress responsive
HaPEBP3	Unnamed__1	CGTGG	98	5	+	other functional elements
HaPEBP3	Unnamed__1	GAATTTAATTAA	227	11	-	other functional elements
HaPEBP3	Unnamed__1	CGTGG	357	5	+	other functional elements
HaPEBP3	Unnamed__1	CGTGG	1885	5	-	other functional elements
HaPEBP3	GARE-motif	TCTGTTG	1991	7	+	Hormone-responsive
HaPEBP3	Myc	TCTCTTA	413	7	-	stress responsive
HaPEBP3	Myc	TCTCTTA	763	7	+	stress responsive
HaPEBP3	Unnamed__4	CTCC	890	4	+	other functional elements
HaPEBP3	Unnamed__4	CTCC	991	4	+	other functional elements
HaPEBP3	Unnamed__4	CTCC	1044	4	+	other functional elements
HaPEBP3	Unnamed__4	CTCC	1328	4	-	other functional elements
HaPEBP3	Unnamed__4	CTCC	1480	4	-	other functional elements
HaPEBP3	Unnamed__4	CTCC	1874	4	-	other functional elements
HaPEBP3	Unnamed__4	CTCC	1892	4	-	other functional elements
HaPEBP3	Unnamed__4	CTCC	1934	4	-	other functional elements
HaPEBP3	Unnamed__4	CTCC	1945	4	-	other functional elements
HaPEBP3	Unnamed__4	CTCC	1949	4	-	other functional elements
HaPEBP3	Unnamed__4	CTCC	1958	4	-	other functional elements
HaPEBP3	Unnamed__4	CTCC	1979	4	-	other functional elements
HaPEBP3	Sp1	GGGCGG	474	6	-	light responsive
HaPEBP3	Sp1	GGGCGG	499	6	-	light responsive
HaPEBP3	WRE3	CCACCT	511	6	+	stress responsive
HaPEBP3	WRE3	CCACCT	1632	6	-	stress responsive
HaPEBP3	WRE3	CCACCT	1867	6	-	stress responsive
HaPEBP3	WRE3	CCACCT	1960	6	-	stress responsive
HaPEBP3	ERE	ATTTTAAA	147	8	-	Hormone-responsive
HaPEBP3	MBS	CAACTG	137	6	-	stress responsive
HaPEBP3	MBS	CAACTG	334	6	+	stress responsive
HaPEBP3	MBS	CAACTG	1623	6	+	stress responsive
HaPEBP3	Myb	CAACTG	137	6	-	stress responsive
HaPEBP3	Myb	CAACTG	334	6	+	stress responsive
HaPEBP3	Myb	CAACTG	1623	6	+	stress responsive
HaPEBP3	MYB	TAACCA	10	6	-	stress responsive
HaPEBP3	MYB	TAACCA	330	6	+	stress responsive
HaPEBP3	MYB	CAACCA	403	6	+	stress responsive
HaPEBP3	MYB	CAACCA	1389	6	-	stress responsive
HaPEBP3	MYB	CAACCA	1861	6	-	stress responsive
HaPEBP3	MYB	CAACAG	1992	6	-	stress responsive
HaPEBP3	O2-site	GATGATGTGG	1072	9	-	plant growth and development
HaPEBP3	O2-site	GATGATGTGG	1460	9	+	plant growth and development
HaPEBP3	G-Box	CACGTG	36	6	+	light responsive
HaPEBP3	G-Box	TCCACATGGCA	1272	10	-	light responsive
HaPEBP3	MYB-like sequence	TAACCA	10	6	-	protein binding site
HaPEBP3	MYB-like sequence	TAACCA	330	6	+	protein binding site
HaPEBP3	TATA-box	ATATAA	269	6	+	core promoter/enhancer element
HaPEBP3	TATA-box	TATA	270	4	+	core promoter/enhancer element
HaPEBP3	TATA-box	ATATAA	274	6	+	core promoter/enhancer element
HaPEBP3	TATA-box	TATA	275	4	+	core promoter/enhancer element
HaPEBP3	TATA-box	ccTATAAAaa	376	9	-	core promoter/enhancer element
HaPEBP3	TATA-box	ATATAT	442	6	+	core promoter/enhancer element
HaPEBP3	TATA-box	TATATA	443	6	+	core promoter/enhancer element
HaPEBP3	TATA-box	TATA	445	4	+	core promoter/enhancer element
HaPEBP3	TATA-box	TATA	450	4	+	core promoter/enhancer element
HaPEBP3	TATA-box	ATATAT	548	6	+	core promoter/enhancer element
HaPEBP3	TATA-box	TATATA	549	6	+	core promoter/enhancer element
HaPEBP3	TATA-box	TATA	551	4	+	core promoter/enhancer element
HaPEBP3	TATA-box	TATAAAA	652	7	-	core promoter/enhancer element
HaPEBP3	TATA-box	TATAAA	653	6	-	core promoter/enhancer element
HaPEBP3	TATA-box	TATAA	654	5	-	core promoter/enhancer element
HaPEBP3	TATA-box	TATA	655	4	+	core promoter/enhancer element
HaPEBP3	TATA-box	taTATAAAtc	790	9	-	core promoter/enhancer element
HaPEBP3	TATA-box	TATAAAT	791	7	-	core promoter/enhancer element
HaPEBP3	TATA-box	TATAAA	792	6	-	core promoter/enhancer element
HaPEBP3	TATA-box	TATATAA	793	7	-	core promoter/enhancer element
HaPEBP3	TATA-box	TATATA	794	6	+	core promoter/enhancer element
HaPEBP3	TATA-box	ATATAA	795	6	+	core promoter/enhancer element
HaPEBP3	TATA-box	TATA	796	4	+	core promoter/enhancer element
HaPEBP3	TATA-box	TATA	803	4	+	core promoter/enhancer element
HaPEBP3	TATA-box	TATAA	1138	5	-	core promoter/enhancer element
HaPEBP3	TATA-box	TATA	1139	4	-	core promoter/enhancer element
HaPEBP3	TATA-box	TAAAGATT	1507	8	-	core promoter/enhancer element
HaPEBP3	TATA-box	taTATAAAtc	1605	9	-	core promoter/enhancer element
HaPEBP3	TATA-box	TATAAAT	1606	7	-	core promoter/enhancer element
HaPEBP3	TATA-box	TATAAA	1607	6	-	core promoter/enhancer element
HaPEBP3	TATA-box	TATATAA	1608	7	-	core promoter/enhancer element
HaPEBP3	TATA-box	TATATA	1609	6	-	core promoter/enhancer element
HaPEBP3	TATA-box	TATA	1611	4	-	core promoter/enhancer element
HaPEBP3	MYC	CATGTG	479	6	-	stress responsive
HaPEBP3	MYC	CATTTG	1275	6	+	stress responsive
HaPEBP3	MYC	CATTTG	1318	6	-	stress responsive
HaPEBP3	CCGTCC motif	CCGTCC	246	6	+	plant growth and development
HaPEBP3	CCGTCC motif	CCGTCC	1969	6	-	plant growth and development
HaPEBP3	CAAT-box	CAAT	133	4	+	core promoter/enhancer element
HaPEBP3	CAAT-box	CAAT	161	4	+	core promoter/enhancer element
HaPEBP3	CAAT-box	CCAAT	288	5	+	core promoter/enhancer element
HaPEBP3	CAAT-box	CAAT	289	4	+	core promoter/enhancer element
HaPEBP3	CAAT-box	CAAT	521	4	-	core promoter/enhancer element
HaPEBP3	CAAT-box	CAAAT	581	5	+	core promoter/enhancer element
HaPEBP3	CAAT-box	CAAAT	584	5	-	core promoter/enhancer element
HaPEBP3	CAAT-box	CAAT	630	4	+	core promoter/enhancer element
HaPEBP3	CAAT-box	CAAT	693	4	-	core promoter/enhancer element
HaPEBP3	CAAT-box	AGCTCAATTTCA	706	11	-	core promoter/enhancer element
HaPEBP3	CAAT-box	CAAT	710	4	-	core promoter/enhancer element
HaPEBP3	CAAT-box	CAAT	732	4	+	core promoter/enhancer element
HaPEBP3	CAAT-box	CAAT	736	4	+	core promoter/enhancer element
HaPEBP3	CAAT-box	CAAT	913	4	-	core promoter/enhancer element
HaPEBP3	CAAT-box	CCAAT	930	5	+	core promoter/enhancer element
HaPEBP3	CAAT-box	CAAT	931	4	+	core promoter/enhancer element
HaPEBP3	CAAT-box	CAAT	951	4	+	core promoter/enhancer element
HaPEBP3	CAAT-box	CAAT	1125	4	+	core promoter/enhancer element
HaPEBP3	CAAT-box	CCAAT	1176	5	-	core promoter/enhancer element
HaPEBP3	CAAT-box	CAAT	1254	4	-	core promoter/enhancer element
HaPEBP3	CAAT-box	CAAT	1270	4	-	core promoter/enhancer element
HaPEBP3	CAAT-box	CAAAT	1276	5	-	core promoter/enhancer element
HaPEBP3	CAAT-box	CAAAT	1318	5	+	core promoter/enhancer element
HaPEBP3	CAAT-box	CAAT	1340	4	-	core promoter/enhancer element
HaPEBP3	CAAT-box	CCAAT	1407	5	+	core promoter/enhancer element
HaPEBP3	CAAT-box	CAAT	1408	4	+	core promoter/enhancer element
HaPEBP3	CAAT-box	CAAT	1414	4	-	core promoter/enhancer element
HaPEBP3	CAAT-box	CAAT	1472	4	-	core promoter/enhancer element
HaPEBP3	CAAT-box	CCAAT	1554	5	+	core promoter/enhancer element
HaPEBP3	CAAT-box	CAAT	1555	4	+	core promoter/enhancer element
HaPEBP3	CAAT-box	CAAT	1681	4	-	core promoter/enhancer element
HaPEBP3	CAAT-box	CAAT	1766	4	+	core promoter/enhancer element
HaPEBP3	CAAT-box	CAAT	1779	4	-	core promoter/enhancer element
HaPEBP3	CAAT-box	CAAT	1812	4	+	core promoter/enhancer element
HaPEBP3	CAAT-box	CCAAT	1824	5	-	core promoter/enhancer element
HaPEBP3	CAAT-box	CAAT	1929	4	-	core promoter/enhancer element
HaPEBP3	Myb-binding site	CAACAG	1992	6	-	plant growth and development
HaPEBP3	TCT-motif	TCTTAC	765	6	+	light responsive
HaPEBP3	OCT	CGCGGATC	641	8	+	plant growth and development
HaPEBP4	ABRE	ACGTG	616	5	-	Hormone-responsive
HaPEBP4	ABRE	ACGTG	1115	5	-	Hormone-responsive
HaPEBP4	ABRE	GACACGTGGC	1554	9	-	Hormone-responsive
HaPEBP4	ABRE	CACGTG	1556	6	-	Hormone-responsive
HaPEBP4	ABRE	ACGTG	1557	5	+	Hormone-responsive
HaPEBP4	ABRE	ACGTG	1836	5	-	Hormone-responsive
HaPEBP4	circadian	CAAAGATATC	1905	9	-	plant growth and development
HaPEBP4	Unnamed__1	CGTGG	1555	5	-	other functional elements
HaPEBP4	as-1	TGACG	1577	5	-	stress responsive
HaPEBP4	ARE	AAACCA	1134	6	-	stress responsive
HaPEBP4	ARE	AAACCA	1992	6	+	stress responsive
HaPEBP4	ATC-motif	AGTAATCT	899	8	+	light responsive
HaPEBP4	TCA	TCATCTTCAT	1342	9	+	stress responsive
HaPEBP4	TCA	TCATCTTCAT	1345	9	+	stress responsive
HaPEBP4	TCA	TCATCTTCAT	1348	9	+	stress responsive
HaPEBP4	AT~TATA-box	TATATA	802	6	+	core promoter/enhancer element
HaPEBP4	CARE	CAACTCCC	545	8	+	Hormone-responsive
HaPEBP4	P-box	CCTTTTG	417	7	-	Hormone-responsive
HaPEBP4	P-box	CCTTTTG	551	7	+	Hormone-responsive
HaPEBP4	P-box	CCTTTTG	995	7	-	Hormone-responsive
HaPEBP4	TGA-element	AACGAC	720	6	-	Hormone-responsive
HaPEBP4	TGA-element	AACGAC	909	6	+	Hormone-responsive
HaPEBP4	I-box	TAGATAACC	373	9	-	light responsive
HaPEBP4	G-box	GCCACGTGGA	1554	9	-	light responsive
HaPEBP4	G-box	CACGTG	1556	6	-	light responsive
HaPEBP4	G-box	CACGTC	1836	6	+	light responsive
HaPEBP4	Box III	atCATTTTCACt	1738	11	-	light responsive
HaPEBP4	Unnamed__6	taTAAATATct	888	10	-	other functional elements
HaPEBP4	Unnamed__6	taTAAATATct	1330	10	-	other functional elements
HaPEBP4	STRE	AGGGG	390	5	+	stress responsive
HaPEBP4	CGTCA-motif	CGTCA	1577	5	+	Hormone-responsive
HaPEBP4	LTR	CCGAAA	98	6	+	stress responsive
HaPEBP4	CAAT-box	CAAAT	69	5	-	core promoter/enhancer element
HaPEBP4	CAAT-box	CCAAT	115	5	+	core promoter/enhancer element
HaPEBP4	CAAT-box	CAAT	116	4	+	core promoter/enhancer element
HaPEBP4	CAAT-box	CAAT	170	4	-	core promoter/enhancer element
HaPEBP4	CAAT-box	CCAAT	196	5	+	core promoter/enhancer element
HaPEBP4	CAAT-box	CAAT	197	4	+	core promoter/enhancer element
HaPEBP4	CAAT-box	CAAT	323	4	-	core promoter/enhancer element
HaPEBP4	CAAT-box	CCAAT	400	5	+	core promoter/enhancer element
HaPEBP4	CAAT-box	CAAT	401	4	+	core promoter/enhancer element
HaPEBP4	CAAT-box	CAAT	424	4	+	core promoter/enhancer element
HaPEBP4	CAAT-box	CAAT	467	4	+	core promoter/enhancer element
HaPEBP4	CAAT-box	CAAT	474	4	+	core promoter/enhancer element
HaPEBP4	CAAT-box	CAAT	561	4	+	core promoter/enhancer element
HaPEBP4	CAAT-box	CAAT	588	4	+	core promoter/enhancer element
HaPEBP4	CAAT-box	CAAT	629	4	-	core promoter/enhancer element
HaPEBP4	CAAT-box	CAAT	700	4	-	core promoter/enhancer element
HaPEBP4	CAAT-box	CAAT	795	4	+	core promoter/enhancer element
HaPEBP4	CAAT-box	CAAAT	797	5	-	core promoter/enhancer element
HaPEBP4	CAAT-box	CAAT	848	4	-	core promoter/enhancer element
HaPEBP4	CAAT-box	CAAAT	923	5	-	core promoter/enhancer element
HaPEBP4	CAAT-box	CAAT	1040	4	-	core promoter/enhancer element
HaPEBP4	CAAT-box	CCAAT	1083	5	+	core promoter/enhancer element
HaPEBP4	CAAT-box	CAAT	1084	4	+	core promoter/enhancer element
HaPEBP4	CAAT-box	CAAAT	1126	5	-	core promoter/enhancer element
HaPEBP4	CAAT-box	CAAT	1280	4	-	core promoter/enhancer element
HaPEBP4	CAAT-box	CAAAT	1309	5	-	core promoter/enhancer element
HaPEBP4	CAAT-box	CCAAT	1373	5	+	core promoter/enhancer element
HaPEBP4	CAAT-box	CAAT	1374	4	+	core promoter/enhancer element
HaPEBP4	CAAT-box	CAAT	1476	4	-	core promoter/enhancer element
HaPEBP4	CAAT-box	CAAAT	1508	5	+	core promoter/enhancer element
HaPEBP4	CAAT-box	CAAT	1523	4	+	core promoter/enhancer element
HaPEBP4	CAAT-box	CAAT	1541	4	-	core promoter/enhancer element
HaPEBP4	CAAT-box	CAAT	1725	4	+	core promoter/enhancer element
HaPEBP4	CAAT-box	CAAT	1743	4	+	core promoter/enhancer element
HaPEBP4	CAAT-box	CAAAT	1763	5	+	core promoter/enhancer element
HaPEBP4	CAAT-box	CAAT	1856	4	+	core promoter/enhancer element
HaPEBP4	CAAT-box	CAAT	1933	4	+	core promoter/enhancer element
HaPEBP4	CAAT-box	CCAAT	1941	5	+	core promoter/enhancer element
HaPEBP4	CAAT-box	CAAT	1942	4	+	core promoter/enhancer element
HaPEBP4	CAAT-box	CAAT	1976	4	+	core promoter/enhancer element
HaPEBP4	Myb-binding site	CAACAG	238	6	+	plant growth and development
HaPEBP4	TCT-motif	TCTTAC	711	6	+	light responsive
HaPEBP4	TCT-motif	TCTTAC	967	6	+	light responsive
HaPEBP4	G-Box	CACGTT	616	6	+	light responsive
HaPEBP4	G-Box	CACGTT	1115	6	+	light responsive
HaPEBP4	G-Box	CACGTG	1556	6	-	light responsive
HaPEBP4	TATA-box	TATAA	641	5	-	core promoter/enhancer element
HaPEBP4	TATA-box	TATA	642	4	+	core promoter/enhancer element
HaPEBP4	TATA-box	TATACA	800	6	-	core promoter/enhancer element
HaPEBP4	TATA-box	TATATA	802	6	+	core promoter/enhancer element
HaPEBP4	TATA-box	TATA	804	4	+	core promoter/enhancer element
HaPEBP4	TATA-box	TATAAATA	891	8	-	core promoter/enhancer element
HaPEBP4	TATA-box	TATAAAT	892	7	-	core promoter/enhancer element
HaPEBP4	TATA-box	TATAAA	893	6	-	core promoter/enhancer element
HaPEBP4	TATA-box	TATAA	894	5	-	core promoter/enhancer element
HaPEBP4	TATA-box	TATA	895	4	+	core promoter/enhancer element
HaPEBP4	TATA-box	TACAAAA	993	7	+	core promoter/enhancer element
HaPEBP4	TATA-box	ATTATA	1091	6	+	core promoter/enhancer element
HaPEBP4	TATA-box	TATAA	1092	5	-	core promoter/enhancer element
HaPEBP4	TATA-box	TATA	1093	4	-	core promoter/enhancer element
HaPEBP4	TATA-box	TATAAAT	1098	7	-	core promoter/enhancer element
HaPEBP4	TATA-box	TATAAA	1099	6	-	core promoter/enhancer element
HaPEBP4	TATA-box	TATAA	1100	5	-	core promoter/enhancer element
HaPEBP4	TATA-box	TATA	1101	4	-	core promoter/enhancer element
HaPEBP4	TATA-box	TATAA	1181	5	-	core promoter/enhancer element
HaPEBP4	TATA-box	TATA	1182	4	-	core promoter/enhancer element
HaPEBP4	TATA-box	TATAAATA	1333	8	-	core promoter/enhancer element
HaPEBP4	TATA-box	TATAAAT	1334	7	-	core promoter/enhancer element
HaPEBP4	TATA-box	TATAAA	1335	6	-	core promoter/enhancer element
HaPEBP4	TATA-box	TATAA	1336	5	-	core promoter/enhancer element
HaPEBP4	TATA-box	TATA	1337	4	-	core promoter/enhancer element
HaPEBP4	TATA-box	TATA	1753	4	-	core promoter/enhancer element
HaPEBP4	TATA-box	TATA	1958	4	-	core promoter/enhancer element
HaPEBP4	MYB-like sequence	TAACCA	112	6	+	protein binding site
HaPEBP4	MYB-like sequence	TAACCA	372	6	-	protein binding site
HaPEBP4	MYB-like sequence	TAACCA	932	6	+	protein binding site
HaPEBP4	MYB-like sequence	TAACCA	1598	6	+	protein binding site
HaPEBP4	MYB-like sequence	TAACCA	1660	6	+	protein binding site
HaPEBP4	W box	TTGACC	362	6	-	stress responsive
HaPEBP4	W box	TTGACC	471	6	-	stress responsive
HaPEBP4	W box	TTGACC	1155	6	-	stress responsive
HaPEBP4	MYC	CATTTG	68	6	+	stress responsive
HaPEBP4	MYC	CATGTG	224	6	-	stress responsive
HaPEBP4	MYC	CATGTG	592	6	+	stress responsive
HaPEBP4	MYC	CATGTG	1583	6	-	stress responsive
HaPEBP4	WRE3	CCACCT	945	6	+	stress responsive
HaPEBP4	WRE3	CCACCT	1663	6	+	stress responsive
HaPEBP4	MBS	CAACTG	1685	6	+	stress responsive
HaPEBP4	TGACG-motif	TGACG	1577	5	-	Hormone-responsive
HaPEBP4	Myb	TAACTG	479	6	-	stress responsive
HaPEBP4	Myb	TAACTG	880	6	+	stress responsive
HaPEBP4	Myb	CAACTG	1685	6	+	stress responsive
HaPEBP4	MYB	TAACCA	112	6	+	stress responsive
HaPEBP4	MYB	CAACCA	234	6	+	stress responsive
HaPEBP4	MYB	CAACAG	238	6	+	stress responsive
HaPEBP4	MYB	TAACCA	372	6	-	stress responsive
HaPEBP4	MYB	CAACCA	505	6	-	stress responsive
HaPEBP4	MYB	TAACCA	932	6	+	stress responsive
HaPEBP4	MYB	CAACCA	1029	6	+	stress responsive
HaPEBP4	MYB	TAACCA	1598	6	+	stress responsive
HaPEBP4	MYB	TAACCA	1660	6	+	stress responsive
HaPEBP4	O2-site	GATGACATGG	498	9	+	plant growth and development
HaPEBP4	GT1-motif	GGTTAAT	1596	7	-	light responsive
HaPEBP4	GT1-motif	GGTTAA	1597	6	-	light responsive
HaPEBP4	GT1-motif	GGTTAA	1659	6	-	light responsive
HaPEBP4	Unnamed__4	CTCC	61	4	-	other functional elements
HaPEBP4	Unnamed__4	CTCC	301	4	-	other functional elements
HaPEBP4	Unnamed__4	CTCC	385	4	+	other functional elements
HaPEBP4	Unnamed__4	CTCC	394	4	-	other functional elements
HaPEBP4	Unnamed__4	CTCC	398	4	+	other functional elements
HaPEBP4	Unnamed__4	CTCC	517	4	+	other functional elements
HaPEBP4	Unnamed__4	CTCC	548	4	+	other functional elements
HaPEBP4	Unnamed__4	CTCC	765	4	+	other functional elements
HaPEBP4	Unnamed__4	CTCC	869	4	-	other functional elements
HaPEBP4	Unnamed__4	CTCC	1077	4	-	other functional elements
HaPEBP4	Unnamed__4	CTCC	1401	4	-	other functional elements
HaPEBP4	Unnamed__4	CTCC	1783	4	-	other functional elements
HaPEBP5	AuxRR-core	GGTCCAT	1304	7	+	Hormone-responsive
HaPEBP5	box S	AGCCACC	126	7	-	stress responsive
HaPEBP5	Unnamed__2	CCCCGG	546	6	-	other functional elements
HaPEBP5	Unnamed__2	CCCCGG	589	6	-	other functional elements
HaPEBP5	STRE	AGGGG	396	5	-	stress responsive
HaPEBP5	STRE	AGGGG	688	5	-	stress responsive
HaPEBP5	STRE	AGGGG	1660	5	+	stress responsive
HaPEBP5	STRE	AGGGG	1764	5	-	stress responsive
HaPEBP5	STRE	AGGGG	1787	5	-	stress responsive
HaPEBP5	STRE	AGGGG	1959	5	-	stress responsive
HaPEBP5	CAT-box	GCCACT	522	6	-	plant growth and development
HaPEBP5	CAT-box	GCCACT	1636	6	-	plant growth and development
HaPEBP5	ARE	AAACCA	87	6	+	stress responsive
HaPEBP5	ARE	AAACCA	1108	6	-	stress responsive
HaPEBP5	GC-motif	CCCCCG	590	6	-	Hormone-responsive
HaPEBP5	GC-motif	CCCCCG	664	6	-	Hormone-responsive
HaPEBP5	GC-motif	CCCCCG	1059	6	+	Hormone-responsive
HaPEBP5	AAGAA-motif	gGTAAAGAAA	189	9	-	plant growth and development
HaPEBP5	AAGAA-motif	gGTAAAGAAA	276	9	-	plant growth and development
HaPEBP5	AAGAA-motif	GAAAGAA	277	7	-	plant growth and development
HaPEBP5	AAGAA-motif	gGTAAAGAAA	1351	9	-	plant growth and development
HaPEBP5	AT~TATA-box	TATATA	580	6	+	core promoter/enhancer element
HaPEBP5	AT~TATA-box	TATATA	605	6	+	core promoter/enhancer element
HaPEBP5	AT~TATA-box	TATATA	638	6	+	core promoter/enhancer element
HaPEBP5	AT~TATA-box	TATATA	776	6	+	core promoter/enhancer element
HaPEBP5	AT~TATA-box	TATATA	778	6	+	core promoter/enhancer element
HaPEBP5	AT~TATA-box	TATATA	788	6	+	core promoter/enhancer element
HaPEBP5	AT~TATA-box	TATATA	859	6	+	core promoter/enhancer element
HaPEBP5	AT~TATA-box	TATATA	920	6	+	core promoter/enhancer element
HaPEBP5	AT~TATA-box	TATATA	930	6	+	core promoter/enhancer element
HaPEBP5	AT~TATA-box	TATATAAA	989	8	-	core promoter/enhancer element
HaPEBP5	AT~TATA-box	TATATA	991	6	+	core promoter/enhancer element
HaPEBP5	AT~TATA-box	TATATA	1001	6	-	core promoter/enhancer element
HaPEBP5	AT~TATA-box	TATATA	1011	6	-	core promoter/enhancer element
HaPEBP5	AT~TATA-box	TATATA	1013	6	-	core promoter/enhancer element
HaPEBP5	MRE	AACCTAA	1401	7	+	light responsive
HaPEBP5	Unnamed__1	GAATTTAATTAA	1455	11	-	other functional elements
HaPEBP5	Unnamed__1	CGTGG	1950	5	-	other functional elements
HaPEBP5	GT1-motif	GGTTAA	438	6	-	light responsive
HaPEBP5	GT1-motif	GGTTAA	1355	6	-	light responsive
HaPEBP5	GT1-motif	GGTTAA	1943	6	-	light responsive
HaPEBP5	Unnamed__4	CTCC	355	4	-	other functional elements
HaPEBP5	Unnamed__4	CTCC	550	4	-	other functional elements
HaPEBP5	Unnamed__4	CTCC	681	4	+	other functional elements
HaPEBP5	Unnamed__4	CTCC	1740	4	-	other functional elements
HaPEBP5	Unnamed__4	CTCC	1767	4	+	other functional elements
HaPEBP5	Unnamed__4	CTCC	1782	4	+	other functional elements
HaPEBP5	Sp1	GGGCGG	685	6	-	light responsive
HaPEBP5	Sp1	GGGCGG	1784	6	-	light responsive
HaPEBP5	WRE3	CCACCT	297	6	+	stress responsive
HaPEBP5	WRE3	CCACCT	1222	6	-	stress responsive
HaPEBP5	MBS	CAACTG	1561	6	-	stress responsive
HaPEBP5	Box 4	ATTAAT	1039	6	-	light responsive
HaPEBP5	Box 4	ATTAAT	1170	6	-	light responsive
HaPEBP5	Myb	CAACTG	1561	6	-	stress responsive
HaPEBP5	Myb	TAACTG	1940	6	-	stress responsive
HaPEBP5	MYB	CAACCA	1887	6	+	stress responsive
HaPEBP5	LAMP-element	CTTTATCA	1422	8	+	light responsive
HaPEBP5	O2-site	GATGACATGG	510	9	+	plant growth and development
HaPEBP5	TATA-box	ATATAA	48	6	+	core promoter/enhancer element
HaPEBP5	TATA-box	TATA	49	4	+	core promoter/enhancer element
HaPEBP5	TATA-box	TATAAAA	74	7	-	core promoter/enhancer element
HaPEBP5	TATA-box	TATAAA	75	6	-	core promoter/enhancer element
HaPEBP5	TATA-box	TATAA	76	5	-	core promoter/enhancer element
HaPEBP5	TATA-box	TATA	77	4	+	core promoter/enhancer element
HaPEBP5	TATA-box	TATA	309	4	+	core promoter/enhancer element
HaPEBP5	TATA-box	TATAA	322	5	-	core promoter/enhancer element
HaPEBP5	TATA-box	TATA	323	4	+	core promoter/enhancer element
HaPEBP5	TATA-box	ATTATA	578	6	+	core promoter/enhancer element
HaPEBP5	TATA-box	TATATAA	579	7	-	core promoter/enhancer element
HaPEBP5	TATA-box	TATATA	580	6	+	core promoter/enhancer element
HaPEBP5	TATA-box	TATA	582	4	+	core promoter/enhancer element
HaPEBP5	TATA-box	TATATA	605	6	+	core promoter/enhancer element
HaPEBP5	TATA-box	TATA	607	4	+	core promoter/enhancer element
HaPEBP5	TATA-box	TATA	623	4	+	core promoter/enhancer element
HaPEBP5	TATA-box	ATATAT	637	6	+	core promoter/enhancer element
HaPEBP5	TATA-box	TATATA	638	6	+	core promoter/enhancer element
HaPEBP5	TATA-box	ATATAA	639	6	+	core promoter/enhancer element
HaPEBP5	TATA-box	TATA	640	4	+	core promoter/enhancer element
HaPEBP5	TATA-box	ATTATA	766	6	+	core promoter/enhancer element
HaPEBP5	TATA-box	TATAA	767	5	-	core promoter/enhancer element
HaPEBP5	TATA-box	TATA	768	4	+	core promoter/enhancer element
HaPEBP5	TATA-box	TATATA	776	6	+	core promoter/enhancer element
HaPEBP5	TATA-box	ATATAT	777	6	+	core promoter/enhancer element
HaPEBP5	TATA-box	TATATA	778	6	+	core promoter/enhancer element
HaPEBP5	TATA-box	ATATAA	779	6	+	core promoter/enhancer element
HaPEBP5	TATA-box	TATA	780	4	+	core promoter/enhancer element
HaPEBP5	TATA-box	TATATA	788	6	+	core promoter/enhancer element
HaPEBP5	TATA-box	ATATAA	789	6	+	core promoter/enhancer element
HaPEBP5	TATA-box	TATA	790	4	+	core promoter/enhancer element
HaPEBP5	TATA-box	ATATAA	799	6	+	core promoter/enhancer element
HaPEBP5	TATA-box	TATA	800	4	+	core promoter/enhancer element
HaPEBP5	TATA-box	TATA	811	4	+	core promoter/enhancer element
HaPEBP5	TATA-box	ATATAA	830	6	+	core promoter/enhancer element
HaPEBP5	TATA-box	TATA	831	4	+	core promoter/enhancer element
HaPEBP5	TATA-box	ATATAA	840	6	+	core promoter/enhancer element
HaPEBP5	TATA-box	TATA	841	4	+	core promoter/enhancer element
HaPEBP5	TATA-box	TATATA	859	6	+	core promoter/enhancer element
HaPEBP5	TATA-box	ATATAA	860	6	+	core promoter/enhancer element
HaPEBP5	TATA-box	TATA	861	4	+	core promoter/enhancer element
HaPEBP5	TATA-box	ATATAA	869	6	+	core promoter/enhancer element
HaPEBP5	TATA-box	TATA	870	4	+	core promoter/enhancer element
HaPEBP5	TATA-box	TATA	878	4	+	core promoter/enhancer element
HaPEBP5	TATA-box	TATACA	910	6	-	core promoter/enhancer element
HaPEBP5	TATA-box	TATA	912	4	+	core promoter/enhancer element
HaPEBP5	TATA-box	TATATAA	919	7	-	core promoter/enhancer element
HaPEBP5	TATA-box	TATATA	920	6	+	core promoter/enhancer element
HaPEBP5	TATA-box	ATATAT	921	6	+	core promoter/enhancer element
HaPEBP5	TATA-box	TATA	922	4	+	core promoter/enhancer element
HaPEBP5	TATA-box	TATATAA	929	7	-	core promoter/enhancer element
HaPEBP5	TATA-box	TATATA	930	6	+	core promoter/enhancer element
HaPEBP5	TATA-box	TATA	932	4	+	core promoter/enhancer element
HaPEBP5	TATA-box	TATA	942	4	+	core promoter/enhancer element
HaPEBP5	TATA-box	TATAA	959	5	-	core promoter/enhancer element
HaPEBP5	TATA-box	TATA	960	4	+	core promoter/enhancer element
HaPEBP5	TATA-box	TATAA	979	5	-	core promoter/enhancer element
HaPEBP5	TATA-box	TATA	980	4	+	core promoter/enhancer element
HaPEBP5	TATA-box	TATAAA	989	6	-	core promoter/enhancer element
HaPEBP5	TATA-box	TATATAA	990	7	-	core promoter/enhancer element
HaPEBP5	TATA-box	TATATA	991	6	+	core promoter/enhancer element
HaPEBP5	TATA-box	TATA	993	4	+	core promoter/enhancer element
HaPEBP5	TATA-box	TATATAA	1000	7	-	core promoter/enhancer element
HaPEBP5	TATA-box	TATATA	1001	6	-	core promoter/enhancer element
HaPEBP5	TATA-box	TATA	1003	4	-	core promoter/enhancer element
HaPEBP5	TATA-box	TATATAA	1010	7	-	core promoter/enhancer element
HaPEBP5	TATA-box	TATATA	1011	6	-	core promoter/enhancer element
HaPEBP5	TATA-box	ATATAT	1012	6	-	core promoter/enhancer element
HaPEBP5	TATA-box	TATATA	1013	6	-	core promoter/enhancer element
HaPEBP5	TATA-box	TATA	1015	4	-	core promoter/enhancer element
HaPEBP5	TATA-box	TATAA	1022	5	-	core promoter/enhancer element
HaPEBP5	TATA-box	TATA	1023	4	-	core promoter/enhancer element
HaPEBP5	TATA-box	TATA	1065	4	-	core promoter/enhancer element
HaPEBP5	TATA-box	TATACA	1116	6	-	core promoter/enhancer element
HaPEBP5	TATA-box	TATA	1118	4	-	core promoter/enhancer element
HaPEBP5	TATA-box	TATA	1128	4	-	core promoter/enhancer element
HaPEBP5	TATA-box	TATA	1166	4	-	core promoter/enhancer element
HaPEBP5	TATA-box	ATATAA	1187	6	+	core promoter/enhancer element
HaPEBP5	TATA-box	TATA	1188	4	-	core promoter/enhancer element
HaPEBP5	TATA-box	TATAAAT	1245	7	-	core promoter/enhancer element
HaPEBP5	TATA-box	TATAAA	1246	6	-	core promoter/enhancer element
HaPEBP5	TATA-box	TATAA	1247	5	-	core promoter/enhancer element
HaPEBP5	TATA-box	TATA	1248	4	-	core promoter/enhancer element
HaPEBP5	TATA-box	TATA	1623	4	-	core promoter/enhancer element
HaPEBP5	TATA-box	TATAA	1771	5	-	core promoter/enhancer element
HaPEBP5	TATA-box	TATA	1772	4	-	core promoter/enhancer element
HaPEBP5	TATA-box	TACATAAA	1975	8	+	core promoter/enhancer element
HaPEBP5	3-AF3 binding site	CACTATCTAAC	785	10	+	light responsive
HaPEBP5	3-AF3 binding site	CACTATCTAAC	846	10	+	light responsive
HaPEBP5	3-AF3 binding site	CACTATCTAAC	856	10	+	light responsive
HaPEBP5	3-AF3 binding site	CACTATCTAAC	928	10	-	light responsive
HaPEBP5	3-AF3 binding site	CACTATCTAAC	999	10	-	light responsive
HaPEBP5	W box	TTGACC	533	6	+	stress responsive
HaPEBP5	MYC	CAATTG	475	6	+	stress responsive
HaPEBP5	MYC	CATGTG	1071	6	+	stress responsive
HaPEBP5	MYC	CATTTG	1428	6	-	stress responsive
HaPEBP5	MYC	CATTTG	1668	6	+	stress responsive
HaPEBP5	CAAT-box	CAAAT	168	5	+	core promoter/enhancer element
HaPEBP5	CAAT-box	CAAAT	171	5	-	core promoter/enhancer element
HaPEBP5	CAAT-box	CAAT	179	4	+	core promoter/enhancer element
HaPEBP5	CAAT-box	CAAAT	198	5	+	core promoter/enhancer element
HaPEBP5	CAAT-box	CCAAT	228	5	-	core promoter/enhancer element
HaPEBP5	CAAT-box	CAAT	247	4	-	core promoter/enhancer element
HaPEBP5	CAAT-box	CAAT	269	4	-	core promoter/enhancer element
HaPEBP5	CAAT-box	CAAAT	444	5	+	core promoter/enhancer element
HaPEBP5	CAAT-box	CAAT	475	4	+	core promoter/enhancer element
HaPEBP5	CAAT-box	CAAT	477	4	-	core promoter/enhancer element
HaPEBP5	CAAT-box	CAAAT	490	5	+	core promoter/enhancer element
HaPEBP5	CAAT-box	CCAAT	704	5	+	core promoter/enhancer element
HaPEBP5	CAAT-box	CAAT	705	4	+	core promoter/enhancer element
HaPEBP5	CAAT-box	CAAT	725	4	-	core promoter/enhancer element
HaPEBP5	CAAT-box	CAAT	732	4	-	core promoter/enhancer element
HaPEBP5	CAAT-box	CAAT	816	4	+	core promoter/enhancer element
HaPEBP5	CAAT-box	CAAAT	866	5	+	core promoter/enhancer element
HaPEBP5	CAAT-box	CAAT	925	4	-	core promoter/enhancer element
HaPEBP5	CAAT-box	CAAT	975	4	-	core promoter/enhancer element
HaPEBP5	CAAT-box	CAAT	1096	4	-	core promoter/enhancer element
HaPEBP5	CAAT-box	CAAT	1137	4	-	core promoter/enhancer element
HaPEBP5	CAAT-box	CAAT	1243	4	+	core promoter/enhancer element
HaPEBP5	CAAT-box	CAAT	1290	4	-	core promoter/enhancer element
HaPEBP5	CAAT-box	CAAAT	1428	5	+	core promoter/enhancer element
HaPEBP5	CAAT-box	CCAAT	1477	5	+	core promoter/enhancer element
HaPEBP5	CAAT-box	CAAT	1478	4	+	core promoter/enhancer element
HaPEBP5	CAAT-box	CAAT	1512	4	-	core promoter/enhancer element
HaPEBP5	CAAT-box	CAAT	1629	4	-	core promoter/enhancer element
HaPEBP5	CAAT-box	CAAAT	1669	5	-	core promoter/enhancer element
HaPEBP5	CAAT-box	CAAT	1777	4	-	core promoter/enhancer element
HaPEBP5	CAAT-box	CAAT	1855	4	+	core promoter/enhancer element
HaPEBP5	CAAT-box	CAAT	1926	4	-	core promoter/enhancer element
HaPEBP6	STRE	AGGGG	338	5	+	stress responsive
HaPEBP6	STRE	AGGGG	1381	5	-	stress responsive
HaPEBP6	TCA-element	CCATCTTTTT	97	9	-	Hormone-responsive
HaPEBP6	Box II	TGGTAATAA	1005	9	-	light responsive
HaPEBP6	box S	AGCCACC	654	7	+	stress responsive
HaPEBP6	G-box	CACGAC	1452	6	-	light responsive
HaPEBP6	I-box	GATAAGGGT	1240	9	-	light responsive
HaPEBP6	P-box	CCTTTTG	518	7	-	Hormone-responsive
HaPEBP6	TGA-element	AACGAC	1544	6	-	Hormone-responsive
HaPEBP6	CARE	CAACTCAC	21	8	-	Hormone-responsive
HaPEBP6	AT~TATA-box	TATATAAA	347	8	-	core promoter/enhancer element
HaPEBP6	AT~TATA-box	TATATA	349	6	+	core promoter/enhancer element
HaPEBP6	AT~TATA-box	TATATA	1260	6	-	core promoter/enhancer element
HaPEBP6	AAGAA-motif	GAAAGAA	58	7	+	plant growth and development
HaPEBP6	AAGAA-motif	GAAAGAA	200	7	-	plant growth and development
HaPEBP6	TC-rich repeats	ATTCTCTAAC	413	9	-	stress responsive
HaPEBP6	TC-rich repeats	ATTCTCTAAC	1047	9	+	stress responsive
HaPEBP6	ARE	AAACCA	741	6	+	stress responsive
HaPEBP6	ARE	AAACCA	1096	6	-	stress responsive
HaPEBP6	ARE	AAACCA	1590	6	+	stress responsive
HaPEBP6	ARE	AAACCA	1992	6	-	stress responsive
HaPEBP6	as-1	TGACG	1321	5	-	stress responsive
HaPEBP6	as-1	TGACG	1456	5	+	stress responsive
HaPEBP6	Unnamed__1	CGTGG	543	5	+	other functional elements
HaPEBP6	ABRE	ACGTG	542	5	+	Hormone-responsive
HaPEBP6	Myc	TCTCTTA	710	7	+	stress responsive
HaPEBP6	Unnamed__4	CTCC	74	4	-	other functional elements
HaPEBP6	Unnamed__4	CTCC	88	4	-	other functional elements
HaPEBP6	Unnamed__4	CTCC	113	4	+	other functional elements
HaPEBP6	Unnamed__4	CTCC	470	4	-	other functional elements
HaPEBP6	Unnamed__4	CTCC	833	4	-	other functional elements
HaPEBP6	Unnamed__4	CTCC	929	4	-	other functional elements
HaPEBP6	Unnamed__4	CTCC	1070	4	-	other functional elements
HaPEBP6	Unnamed__4	CTCC	1327	4	+	other functional elements
HaPEBP6	Unnamed__4	CTCC	1333	4	+	other functional elements
HaPEBP6	Unnamed__4	CTCC	1527	4	+	other functional elements
HaPEBP6	Unnamed__4	CTCC	1959	4	-	other functional elements
HaPEBP6	WUN-motif	TAATTACTC	1026	9	+	stress responsive
HaPEBP6	WUN-motif	AAATTACTA	1227	9	+	stress responsive
HaPEBP6	chs-CMA1a	TTACTTAA	1017	8	-	light responsive
HaPEBP6	MYB	TAACCA	240	6	-	stress responsive
HaPEBP6	MYB	CAACCA	1375	6	+	stress responsive
HaPEBP6	MYB	CAACCA	1390	6	+	stress responsive
HaPEBP6	MYB	CAACAG	1539	6	-	stress responsive
HaPEBP6	MYB	TAACCA	1670	6	-	stress responsive
HaPEBP6	MYB	CAACCA	1863	6	-	stress responsive
HaPEBP6	MYB	TAACCA	1980	6	-	stress responsive
HaPEBP6	Box 4	ATTAAT	323	6	+	light responsive
HaPEBP6	Box 4	ATTAAT	1024	6	-	light responsive
HaPEBP6	Box 4	ATTAAT	1580	6	-	light responsive
HaPEBP6	Box 4	ATTAAT	1629	6	-	light responsive
HaPEBP6	TGACG-motif	TGACG	1321	5	-	Hormone-responsive
HaPEBP6	TGACG-motif	TGACG	1456	5	+	Hormone-responsive
HaPEBP6	ERE	ATTTTAAA	1708	8	-	Hormone-responsive
HaPEBP6	WRE3	CCACCT	1329	6	+	stress responsive
HaPEBP6	WRE3	CCACCT	1924	6	+	stress responsive
HaPEBP6	AC-I	(T/C)C(T/C)(C/T)ACC(T/C)ACC	1918	8.5	+	plant growth and development
HaPEBP6	MYC	CATTTG	384	6	+	stress responsive
HaPEBP6	MYC	CATGTG	575	6	+	stress responsive
HaPEBP6	MYC	CATGTG	667	6	-	stress responsive
HaPEBP6	MYC	CATTTG	720	6	+	stress responsive
HaPEBP6	MYC	CATGTG	806	6	+	stress responsive
HaPEBP6	MYC	CATGTG	844	6	+	stress responsive
HaPEBP6	MYC	CATTTG	939	6	+	stress responsive
HaPEBP6	MYC	CAATTG	967	6	+	stress responsive
HaPEBP6	MYC	CATTTG	1744	6	+	stress responsive
HaPEBP6	MYC	CATTTG	1776	6	-	stress responsive
HaPEBP6	MYB-like sequence	TAACCA	240	6	-	protein binding site
HaPEBP6	MYB-like sequence	TAACCA	1670	6	-	protein binding site
HaPEBP6	MYB-like sequence	TAACCA	1980	6	-	protein binding site
HaPEBP6	TATA-box	tcTATAAATAgg	46	11	-	core promoter/enhancer element
HaPEBP6	TATA-box	ccTATAAAaa	48	9	-	core promoter/enhancer element
HaPEBP6	TATA-box	TATAAAA	49	7	-	core promoter/enhancer element
HaPEBP6	TATA-box	TATAAA	50	6	-	core promoter/enhancer element
HaPEBP6	TATA-box	TATAA	51	5	-	core promoter/enhancer element
HaPEBP6	TATA-box	TATA	52	4	+	core promoter/enhancer element
HaPEBP6	TATA-box	TATAA	219	5	-	core promoter/enhancer element
HaPEBP6	TATA-box	TATA	220	4	+	core promoter/enhancer element
HaPEBP6	TATA-box	TAAAGATT	272	8	+	core promoter/enhancer element
HaPEBP6	TATA-box	TATAAA	347	6	-	core promoter/enhancer element
HaPEBP6	TATA-box	TATATAA	348	7	-	core promoter/enhancer element
HaPEBP6	TATA-box	TATATA	349	6	+	core promoter/enhancer element
HaPEBP6	TATA-box	ATATAT	350	6	+	core promoter/enhancer element
HaPEBP6	TATA-box	TATA	351	4	+	core promoter/enhancer element
HaPEBP6	TATA-box	TATAAAT	586	7	-	core promoter/enhancer element
HaPEBP6	TATA-box	TATAAA	587	6	-	core promoter/enhancer element
HaPEBP6	TATA-box	TATAA	588	5	-	core promoter/enhancer element
HaPEBP6	TATA-box	TATA	589	4	+	core promoter/enhancer element
HaPEBP6	TATA-box	TACAAAA	602	7	+	core promoter/enhancer element
HaPEBP6	TATA-box	TATAA	714	5	-	core promoter/enhancer element
HaPEBP6	TATA-box	TATA	715	4	+	core promoter/enhancer element
HaPEBP6	TATA-box	TATACA	890	6	-	core promoter/enhancer element
HaPEBP6	TATA-box	TATA	892	4	+	core promoter/enhancer element
HaPEBP6	TATA-box	ATATAT	907	6	+	core promoter/enhancer element
HaPEBP6	TATA-box	TATA	908	4	+	core promoter/enhancer element
HaPEBP6	TATA-box	TAAAGATT	1036	8	+	core promoter/enhancer element
HaPEBP6	TATA-box	TATA	1116	4	-	core promoter/enhancer element
HaPEBP6	TATA-box	ATATAT	1259	6	-	core promoter/enhancer element
HaPEBP6	TATA-box	TATATA	1260	6	-	core promoter/enhancer element
HaPEBP6	TATA-box	TATA	1262	4	-	core promoter/enhancer element
HaPEBP6	TATA-box	TATA	1604	4	-	core promoter/enhancer element
HaPEBP6	TATA-box	TATAA	1673	5	-	core promoter/enhancer element
HaPEBP6	TATA-box	TATA	1674	4	-	core promoter/enhancer element
HaPEBP6	TATA-box	TATA	1791	4	-	core promoter/enhancer element
HaPEBP6	G-Box	CACGTT	541	6	-	light responsive
HaPEBP6	Myb-binding site	CAACAG	1539	6	-	plant growth and development
HaPEBP6	CAAT-box	CAAAT	30	5	-	core promoter/enhancer element
HaPEBP6	CAAT-box	CAAT	103	4	-	core promoter/enhancer element
HaPEBP6	CAAT-box	CAAAT	134	5	+	core promoter/enhancer element
HaPEBP6	CAAT-box	CAAAT	137	5	-	core promoter/enhancer element
HaPEBP6	CAAT-box	CAAT	179	4	+	core promoter/enhancer element
HaPEBP6	CAAT-box	CCAAT	238	5	-	core promoter/enhancer element
HaPEBP6	CAAT-box	CAAT	277	4	-	core promoter/enhancer element
HaPEBP6	CAAT-box	CAAT	376	4	+	core promoter/enhancer element
HaPEBP6	CAAT-box	CAAAT	385	5	-	core promoter/enhancer element
HaPEBP6	CAAT-box	CCAAT	427	5	+	core promoter/enhancer element
HaPEBP6	CAAT-box	CAAT	428	4	+	core promoter/enhancer element
HaPEBP6	CAAT-box	CCAAT	453	5	+	core promoter/enhancer element
HaPEBP6	CAAT-box	CAAT	454	4	+	core promoter/enhancer element
HaPEBP6	CAAT-box	CAAT	501	4	-	core promoter/enhancer element
HaPEBP6	CAAT-box	CAAAT	569	5	-	core promoter/enhancer element
HaPEBP6	CAAT-box	CAAT	584	4	+	core promoter/enhancer element
HaPEBP6	CAAT-box	CAAT	674	4	+	core promoter/enhancer element
HaPEBP6	CAAT-box	CAAT	679	4	+	core promoter/enhancer element
HaPEBP6	CAAT-box	CAAT	683	4	+	core promoter/enhancer element
HaPEBP6	CAAT-box	CAAAT	721	5	-	core promoter/enhancer element
HaPEBP6	CAAT-box	CAAAT	745	5	+	core promoter/enhancer element
HaPEBP6	CAAT-box	CAAT	818	4	+	core promoter/enhancer element
HaPEBP6	CAAT-box	CAAT	895	4	-	core promoter/enhancer element
HaPEBP6	CAAT-box	CAAAT	940	5	-	core promoter/enhancer element
HaPEBP6	CAAT-box	CAAT	967	4	+	core promoter/enhancer element
HaPEBP6	CAAT-box	CAAT	969	4	-	core promoter/enhancer element
HaPEBP6	CAAT-box	CCAAT	1593	5	+	core promoter/enhancer element
HaPEBP6	CAAT-box	CAAT	1594	4	+	core promoter/enhancer element
HaPEBP6	CAAT-box	CAAT	1646	4	+	core promoter/enhancer element
HaPEBP6	CAAT-box	CAAT	1653	4	-	core promoter/enhancer element
HaPEBP6	CAAT-box	CAAAT	1745	5	-	core promoter/enhancer element
HaPEBP6	CAAT-box	CAAT	1751	4	-	core promoter/enhancer element
HaPEBP6	CAAT-box	CAAAT	1776	5	+	core promoter/enhancer element
HaPEBP6	CAAT-box	CAAAT	1812	5	+	core promoter/enhancer element
HaPEBP6	CAAT-box	CAAT	1818	4	-	core promoter/enhancer element
HaPEBP6	CAAT-box	CCAAT	1836	5	+	core promoter/enhancer element
HaPEBP6	CAAT-box	CAAT	1837	4	+	core promoter/enhancer element
HaPEBP6	CGTCA-motif	CGTCA	1321	5	+	Hormone-responsive
HaPEBP6	CGTCA-motif	CGTCA	1456	5	-	Hormone-responsive
HaPEBP7	WUN-motif	AAATTTCCT	1872	9	-	stress responsive
HaPEBP7	Unnamed__4	CTCC	22	4	-	other functional elements
HaPEBP7	Unnamed__4	CTCC	102	4	-	other functional elements
HaPEBP7	Unnamed__4	CTCC	352	4	+	other functional elements
HaPEBP7	Unnamed__4	CTCC	417	4	+	other functional elements
HaPEBP7	Unnamed__4	CTCC	535	4	-	other functional elements
HaPEBP7	Unnamed__4	CTCC	697	4	+	other functional elements
HaPEBP7	Unnamed__4	CTCC	932	4	+	other functional elements
HaPEBP7	Unnamed__4	CTCC	1049	4	+	other functional elements
HaPEBP7	Unnamed__4	CTCC	1249	4	-	other functional elements
HaPEBP7	Unnamed__4	CTCC	1287	4	+	other functional elements
HaPEBP7	Unnamed__4	CTCC	1290	4	+	other functional elements
HaPEBP7	Unnamed__4	CTCC	1383	4	+	other functional elements
HaPEBP7	Unnamed__4	CTCC	1974	4	-	other functional elements
HaPEBP7	TGACG-motif	TGACG	614	5	-	Hormone-responsive
HaPEBP7	TGACG-motif	TGACG	646	5	-	Hormone-responsive
HaPEBP7	TGACG-motif	TGACG	843	5	-	Hormone-responsive
HaPEBP7	TGACG-motif	TGACG	913	5	-	Hormone-responsive
HaPEBP7	TGACG-motif	TGACG	964	5	-	Hormone-responsive
HaPEBP7	TGACG-motif	TGACG	1015	5	-	Hormone-responsive
HaPEBP7	MBS	CAACTG	245	6	+	stress responsive
HaPEBP7	MBS	CAACTG	396	6	-	stress responsive
HaPEBP7	O2-site	GATGATGTGG	14	10	+	plant growth and development
HaPEBP7	Myb	CAACTG	245	6	+	stress responsive
HaPEBP7	Myb	CAACTG	396	6	-	stress responsive
HaPEBP7	Myb	TAACTG	684	6	+	stress responsive
HaPEBP7	MYB	CAACCA	304	6	-	stress responsive
HaPEBP7	MYB	CAACAG	383	6	+	stress responsive
HaPEBP7	MYB	CAACCA	943	6	+	stress responsive
HaPEBP7	MYB	CAACCA	1021	6	+	stress responsive
HaPEBP7	TATA-box	TACAAAA	171	7	+	core promoter/enhancer element
HaPEBP7	TATA-box	ATTATA	204	6	+	core promoter/enhancer element
HaPEBP7	TATA-box	TATAA	205	5	-	core promoter/enhancer element
HaPEBP7	TATA-box	TATA	206	4	+	core promoter/enhancer element
HaPEBP7	TATA-box	TATAAATA	525	8	-	core promoter/enhancer element
HaPEBP7	TATA-box	TATAAAT	526	7	-	core promoter/enhancer element
HaPEBP7	TATA-box	TATAAA	527	6	-	core promoter/enhancer element
HaPEBP7	TATA-box	TATAA	528	5	-	core promoter/enhancer element
HaPEBP7	TATA-box	TATA	529	4	+	core promoter/enhancer element
HaPEBP7	TATA-box	TATA	858	4	+	core promoter/enhancer element
HaPEBP7	TATA-box	ATATAT	1450	6	-	core promoter/enhancer element
HaPEBP7	TATA-box	TATATA	1451	6	-	core promoter/enhancer element
HaPEBP7	TATA-box	ATATAA	1452	6	+	core promoter/enhancer element
HaPEBP7	TATA-box	TATA	1453	4	-	core promoter/enhancer element
HaPEBP7	TATA-box	TATAAGAA	1470	8	-	core promoter/enhancer element
HaPEBP7	TATA-box	TATAA	1473	5	-	core promoter/enhancer element
HaPEBP7	TATA-box	TATA	1474	4	-	core promoter/enhancer element
HaPEBP7	TATA-box	TACAAAA	1489	7	+	core promoter/enhancer element
HaPEBP7	TATA-box	TATA	1515	4	-	core promoter/enhancer element
HaPEBP7	TATA-box	tcTATAAATAgg	1562	11	-	core promoter/enhancer element
HaPEBP7	TATA-box	ccTATAAAaa	1564	9	-	core promoter/enhancer element
HaPEBP7	TATA-box	TATAAAA	1565	7	-	core promoter/enhancer element
HaPEBP7	TATA-box	TATAAA	1566	6	-	core promoter/enhancer element
HaPEBP7	TATA-box	TATAA	1567	5	-	core promoter/enhancer element
HaPEBP7	TATA-box	TATA	1568	4	-	core promoter/enhancer element
HaPEBP7	TATA-box	TACAAAA	1722	7	-	core promoter/enhancer element
HaPEBP7	TATA-box	TATAA	1734	5	-	core promoter/enhancer element
HaPEBP7	TATA-box	TATA	1735	4	-	core promoter/enhancer element
HaPEBP7	TATA-box	TATA	1787	4	-	core promoter/enhancer element
HaPEBP7	G-Box	CACGTT	364	6	+	light responsive
HaPEBP7	G-Box	CACGTG	947	6	+	light responsive
HaPEBP7	G-Box	CACGTT	1763	6	+	light responsive
HaPEBP7	MYC	CATGTG	846	6	-	stress responsive
HaPEBP7	MYC	CATGTG	848	6	+	stress responsive
HaPEBP7	W box	TTGACC	1066	6	-	stress responsive
HaPEBP7	Myb-binding site	CAACAG	383	6	+	plant growth and development
HaPEBP7	LTR	CCGAAA	492	6	-	stress responsive
HaPEBP7	CAAT-box	CAAT	96	4	-	core promoter/enhancer element
HaPEBP7	CAAT-box	CAAAT	152	5	-	core promoter/enhancer element
HaPEBP7	CAAT-box	CAAT	213	4	+	core promoter/enhancer element
HaPEBP7	CAAT-box	CAAT	239	4	+	core promoter/enhancer element
HaPEBP7	CAAT-box	CAAAT	340	5	+	core promoter/enhancer element
HaPEBP7	CAAT-box	CAAT	463	4	+	core promoter/enhancer element
HaPEBP7	CAAT-box	CCAAT	532	5	-	core promoter/enhancer element
HaPEBP7	CAAT-box	CAAT	599	4	+	core promoter/enhancer element
HaPEBP7	CAAT-box	CAAT	639	4	-	core promoter/enhancer element
HaPEBP7	CAAT-box	CAAT	820	4	+	core promoter/enhancer element
HaPEBP7	CAAT-box	CCAAT	887	5	-	core promoter/enhancer element
HaPEBP7	CAAT-box	CAAT	1143	4	-	core promoter/enhancer element
HaPEBP7	CAAT-box	CAAT	1239	4	+	core promoter/enhancer element
HaPEBP7	CAAT-box	CAAAT	1443	5	+	core promoter/enhancer element
HaPEBP7	CAAT-box	CAAAT	1541	5	+	core promoter/enhancer element
HaPEBP7	CAAT-box	CAAAT	1652	5	-	core promoter/enhancer element
HaPEBP7	CAAT-box	CAAT	1753	4	-	core promoter/enhancer element
HaPEBP7	CAAT-box	CAAT	1792	4	-	core promoter/enhancer element
HaPEBP7	CAAT-box	CAAT	1883	4	+	core promoter/enhancer element
HaPEBP7	CAAT-box	CCAAT	1931	5	+	core promoter/enhancer element
HaPEBP7	CAAT-box	CAAT	1932	4	+	core promoter/enhancer element
HaPEBP7	CAAT-box	CCAAT	1957	5	+	core promoter/enhancer element
HaPEBP7	CAAT-box	CAAT	1958	4	+	core promoter/enhancer element
HaPEBP7	CGTCA-motif	CGTCA	614	5	+	Hormone-responsive
HaPEBP7	CGTCA-motif	CGTCA	646	5	+	Hormone-responsive
HaPEBP7	CGTCA-motif	CGTCA	843	5	+	Hormone-responsive
HaPEBP7	CGTCA-motif	CGTCA	913	5	+	Hormone-responsive
HaPEBP7	CGTCA-motif	CGTCA	964	5	+	Hormone-responsive
HaPEBP7	CGTCA-motif	CGTCA	1015	5	+	Hormone-responsive
HaPEBP7	G-box	TACGTG	122	6	+	light responsive
HaPEBP7	G-box	CACGTC	841	6	+	light responsive
HaPEBP7	G-box	CACGTC	911	6	+	light responsive
HaPEBP7	G-box	CACGTG	947	6	+	light responsive
HaPEBP7	G-box	CACGTC	962	6	+	light responsive
HaPEBP7	G-box	CACGTC	1013	6	+	light responsive
HaPEBP7	I-box	cGATAAGGCG	1147	9	-	light responsive
HaPEBP7	STRE	AGGGG	84	5	+	stress responsive
HaPEBP7	ABRE4	CACGTA	122	6	-	Hormone-responsive
HaPEBP7	CAT-box	GCCACT	972	6	+	plant growth and development
HaPEBP7	ACE	CTAACGTATT	362	9	-	light responsive
HaPEBP7	MBSI	aaaAaaC(G/C)GTTA	291	10.5	+	stress responsive
HaPEBP7	TC-rich repeats	ATTCTCTAAC	1917	9	-	stress responsive
HaPEBP7	ARE	AAACCA	1397	6	-	stress responsive
HaPEBP7	ABRE3a	TACGTG	122	6	+	Hormone-responsive
HaPEBP7	CARE	CAACTCAC	143	8	-	Hormone-responsive
HaPEBP7	AT~TATA-box	TATATA	1451	6	-	core promoter/enhancer element
HaPEBP7	TCA	TCATCTTCAT	444	9	-	stress responsive
HaPEBP7	TCA	TCATCTTCAT	450	9	-	stress responsive
HaPEBP7	AAGAA-motif	GAAAGAA	1574	7	+	plant growth and development
HaPEBP7	GC-motif	CGCCGCGCA	904	9	+	Hormone-responsive
HaPEBP7	ABRE	ACGTG	123	5	+	Hormone-responsive
HaPEBP7	ABRE	ACGTG	364	5	-	Hormone-responsive
HaPEBP7	ABRE	ACGTG	841	5	-	Hormone-responsive
HaPEBP7	ABRE	ACGTG	911	5	-	Hormone-responsive
HaPEBP7	ABRE	CACGTG	947	6	+	Hormone-responsive
HaPEBP7	ABRE	ACGTG	948	5	+	Hormone-responsive
HaPEBP7	ABRE	ACGTG	962	5	-	Hormone-responsive
HaPEBP7	ABRE	ACGTG	1013	5	-	Hormone-responsive
HaPEBP7	ABRE	ACGTG	1763	5	-	Hormone-responsive
HaPEBP7	as-1	TGACG	614	5	-	stress responsive
HaPEBP7	as-1	TGACG	646	5	-	stress responsive
HaPEBP7	as-1	TGACG	843	5	-	stress responsive
HaPEBP7	as-1	TGACG	913	5	-	stress responsive
HaPEBP7	as-1	TGACG	964	5	-	stress responsive
HaPEBP7	as-1	TGACG	1015	5	-	stress responsive
HaPEBP7	Unnamed__1	CGTGG	302	5	+	other functional elements
HaPEBP7	Unnamed__1	CGTGG	840	5	-	other functional elements
HaPEBP7	Unnamed__1	CGTGG	946	5	-	other functional elements
HaPEBP7	Unnamed__1	CGTGG	961	5	-	other functional elements
HaPEBP7	Unnamed__1	CGTGG	1012	5	-	other functional elements
HaPEBP7	Unnamed__1	CGTGG	1054	5	-	other functional elements
HaPEBP7	Unnamed__1	CGTGG	1158	5	-	other functional elements
HaPEBP11	Box 4	ATTAAT	351	6	+	light responsive
HaPEBP11	Myb	CAACTG	81	6	+	stress responsive
HaPEBP11	Myb	CAACTG	226	6	-	stress responsive
HaPEBP11	Myb	TAACTG	404	6	-	stress responsive
HaPEBP11	Myb	TAACTG	1045	6	-	stress responsive
HaPEBP11	Myb	CAACTG	1502	6	+	stress responsive
HaPEBP11	MYB	CAACAG	94	6	-	stress responsive
HaPEBP11	MYB	TAACCA	908	6	+	stress responsive
HaPEBP11	MYB	CAACCA	916	6	-	stress responsive
HaPEBP11	MBS	CAACTG	81	6	+	stress responsive
HaPEBP11	MBS	CAACTG	226	6	-	stress responsive
HaPEBP11	MBS	CAACTG	1502	6	+	stress responsive
HaPEBP11	WRE3	CCACCT	1584	6	-	stress responsive
HaPEBP11	AT~ABRE	TACGTGTC	1949	8	+	Hormone-responsive
HaPEBP11	Unnamed__4	CTCC	62	4	-	other functional elements
HaPEBP11	Unnamed__4	CTCC	121	4	+	other functional elements
HaPEBP11	Unnamed__4	CTCC	127	4	-	other functional elements
HaPEBP11	Unnamed__4	CTCC	1148	4	-	other functional elements
HaPEBP11	Unnamed__4	CTCC	1169	4	-	other functional elements
HaPEBP11	Unnamed__4	CTCC	1189	4	-	other functional elements
HaPEBP11	Unnamed__4	CTCC	1231	4	-	other functional elements
HaPEBP11	Unnamed__4	CTCC	1251	4	-	other functional elements
HaPEBP11	Unnamed__4	CTCC	1313	4	-	other functional elements
HaPEBP11	Unnamed__4	CTCC	1333	4	-	other functional elements
HaPEBP11	Unnamed__4	CTCC	1458	4	+	other functional elements
HaPEBP11	Unnamed__4	CTCC	1938	4	+	other functional elements
HaPEBP11	GT1-motif	GGTTAA	543	6	+	light responsive
HaPEBP11	WUN-motif	TTATTACAT	785	9	+	stress responsive
HaPEBP11	TCT-motif	TCTTAC	1878	6	-	light responsive
HaPEBP11	Myb-binding site	CAACAG	94	6	-	plant growth and development
HaPEBP11	CAAT-box	CAAAT	138	5	-	core promoter/enhancer element
HaPEBP11	CAAT-box	CAAT	234	4	-	core promoter/enhancer element
HaPEBP11	CAAT-box	CAAT	239	4	-	core promoter/enhancer element
HaPEBP11	CAAT-box	CCAAT	389	5	-	core promoter/enhancer element
HaPEBP11	CAAT-box	CAAT	399	4	+	core promoter/enhancer element
HaPEBP11	CAAT-box	CAAT	427	4	+	core promoter/enhancer element
HaPEBP11	CAAT-box	CCAAT	473	5	+	core promoter/enhancer element
HaPEBP11	CAAT-box	CAAT	474	4	+	core promoter/enhancer element
HaPEBP11	CAAT-box	CAAAT	480	5	+	core promoter/enhancer element
HaPEBP11	CAAT-box	CAAT	496	4	-	core promoter/enhancer element
HaPEBP11	CAAT-box	CAAT	608	4	-	core promoter/enhancer element
HaPEBP11	CAAT-box	CAAAT	643	5	+	core promoter/enhancer element
HaPEBP11	CAAT-box	CAAT	717	4	-	core promoter/enhancer element
HaPEBP11	CAAT-box	CAAT	797	4	-	core promoter/enhancer element
HaPEBP11	CAAT-box	CAAT	845	4	+	core promoter/enhancer element
HaPEBP11	CAAT-box	CCAAT	895	5	-	core promoter/enhancer element
HaPEBP11	CAAT-box	CAAT	931	4	-	core promoter/enhancer element
HaPEBP11	CAAT-box	CAAT	976	4	-	core promoter/enhancer element
HaPEBP11	CAAT-box	CCAAT	1023	5	-	core promoter/enhancer element
HaPEBP11	CAAT-box	CAAAT	1388	5	-	core promoter/enhancer element
HaPEBP11	CAAT-box	CAAT	1576	4	-	core promoter/enhancer element
HaPEBP11	CAAT-box	CAAAT	1636	5	+	core promoter/enhancer element
HaPEBP11	CAAT-box	CAAAT	1735	5	+	core promoter/enhancer element
HaPEBP11	CAAT-box	CAAT	1825	4	+	core promoter/enhancer element
HaPEBP11	CAAT-box	CAAT	1895	4	+	core promoter/enhancer element
HaPEBP11	CAAT-box	CAAT	1980	4	-	core promoter/enhancer element
HaPEBP11	LTR	CCGAAA	1843	6	+	stress responsive
HaPEBP11	MYC	CATGTG	912	6	-	stress responsive
HaPEBP11	MYC	CATGTG	1195	6	+	stress responsive
HaPEBP11	MYC	CATGTG	1257	6	+	stress responsive
HaPEBP11	MYC	CATTTG	1387	6	+	stress responsive
HaPEBP11	W box	TTGACC	1499	6	-	stress responsive
HaPEBP11	W box	TTGACC	1598	6	-	stress responsive
HaPEBP11	TATA-box	TATA	10	4	+	core promoter/enhancer element
HaPEBP11	TATA-box	ATTATA	326	6	+	core promoter/enhancer element
HaPEBP11	TATA-box	TATAA	327	5	-	core promoter/enhancer element
HaPEBP11	TATA-box	TATA	328	4	+	core promoter/enhancer element
HaPEBP11	TATA-box	TATA	344	4	+	core promoter/enhancer element
HaPEBP11	TATA-box	TATATAA	407	7	-	core promoter/enhancer element
HaPEBP11	TATA-box	TATATA	408	6	+	core promoter/enhancer element
HaPEBP11	TATA-box	ATATAT	409	6	+	core promoter/enhancer element
HaPEBP11	TATA-box	TATA	410	4	+	core promoter/enhancer element
HaPEBP11	TATA-box	ATATAA	461	6	+	core promoter/enhancer element
HaPEBP11	TATA-box	TATA	462	4	+	core promoter/enhancer element
HaPEBP11	TATA-box	TATAAAA	505	7	-	core promoter/enhancer element
HaPEBP11	TATA-box	TATAAA	506	6	-	core promoter/enhancer element
HaPEBP11	TATA-box	TATAA	507	5	-	core promoter/enhancer element
HaPEBP11	TATA-box	TATA	508	4	+	core promoter/enhancer element
HaPEBP11	TATA-box	ccTATAAAaa	533	9	+	core promoter/enhancer element
HaPEBP11	TATA-box	TATA	535	4	+	core promoter/enhancer element
HaPEBP11	TATA-box	TATA	728	4	+	core promoter/enhancer element
HaPEBP11	TATA-box	ccTATAAAaa	741	9	+	core promoter/enhancer element
HaPEBP11	TATA-box	TATA	780	4	+	core promoter/enhancer element
HaPEBP11	TATA-box	ATATAT	824	6	+	core promoter/enhancer element
HaPEBP11	TATA-box	TATA	825	4	+	core promoter/enhancer element
HaPEBP11	TATA-box	ATATAT	831	6	+	core promoter/enhancer element
HaPEBP11	TATA-box	TATATA	832	6	+	core promoter/enhancer element
HaPEBP11	TATA-box	TATA	834	4	+	core promoter/enhancer element
HaPEBP11	TATA-box	TATAA	905	5	-	core promoter/enhancer element
HaPEBP11	TATA-box	TATA	906	4	+	core promoter/enhancer element
HaPEBP11	TATA-box	TACAAAA	1034	7	+	core promoter/enhancer element
HaPEBP11	TATA-box	TACAAAA	1531	7	-	core promoter/enhancer element
HaPEBP11	TATA-box	ATTATA	1738	6	+	core promoter/enhancer element
HaPEBP11	TATA-box	TATAA	1739	5	-	core promoter/enhancer element
HaPEBP11	TATA-box	TATA	1740	4	-	core promoter/enhancer element
HaPEBP11	TATA-box	TATA	1768	4	-	core promoter/enhancer element
HaPEBP11	TATA-box	TATA	1898	4	-	core promoter/enhancer element
HaPEBP11	TATA-box	tcTATAAATAgg	1955	11	+	core promoter/enhancer element
HaPEBP11	TATA-box	TATA	1957	4	-	core promoter/enhancer element
HaPEBP11	MYB-like sequence	TAACCA	908	6	+	protein binding site
HaPEBP11	G-Box	CACGTT	113	6	-	light responsive
HaPEBP11	G-Box	CACGTG	1399	6	-	light responsive
HaPEBP11	CAT-box	GCCACT	1454	6	+	plant growth and development
HaPEBP11	ABRE4	CACGTA	1949	6	-	Hormone-responsive
HaPEBP11	TGA-element	AACGAC	449	6	-	Hormone-responsive
HaPEBP11	TGA-element	AACGAC	1394	6	+	Hormone-responsive
HaPEBP11	STRE	AGGGG	1543	5	-	stress responsive
HaPEBP11	STRE	AGGGG	1594	5	+	stress responsive
HaPEBP11	TATA	TATAAAAT	504	8	-	core promoter/enhancer element
HaPEBP11	G-box	ACACGTGT	1398	8	-	light responsive
HaPEBP11	G-box	CACGTG	1399	6	-	light responsive
HaPEBP11	G-box	CACGTC	1465	6	-	light responsive
HaPEBP11	G-box	TACGTG	1949	6	+	light responsive
HaPEBP11	ABRE	ACGTG	114	5	+	Hormone-responsive
HaPEBP11	ABRE	GACACGTGGC	1397	9	-	Hormone-responsive
HaPEBP11	ABRE	CACGTG	1399	6	-	Hormone-responsive
HaPEBP11	ABRE	ACGTG	1400	5	+	Hormone-responsive
HaPEBP11	ABRE	ACGTG	1466	5	+	Hormone-responsive
HaPEBP11	ABRE	TACGTGTC	1949	8	+	Hormone-responsive
HaPEBP11	ABRE	ACGTG	1950	5	+	Hormone-responsive
HaPEBP11	AT~TATA-box	TATATA	408	6	+	core promoter/enhancer element
HaPEBP11	AT~TATA-box	TATATA	832	6	+	core promoter/enhancer element
HaPEBP11	TCA	TCATCTTCAT	21	9	+	stress responsive
HaPEBP11	TCA	TCATCTTCAT	1919	9	+	stress responsive
HaPEBP11	AAGAA-motif	gGTAAAGAAA	651	9	-	plant growth and development
HaPEBP11	AAGAA-motif	GAAAGAA	674	7	-	plant growth and development
HaPEBP11	AAGAA-motif	gGTAAAGAAA	1796	9	+	plant growth and development
HaPEBP11	AAGAA-motif	GAAAGAA	1798	7	+	plant growth and development
HaPEBP11	MBSI	TTTTTACGGTTA	859	11	-	stress responsive
HaPEBP11	TC-rich repeats	GTTTTCTTAC	1878	9	-	stress responsive
HaPEBP11	ARE	AAACCA	360	6	+	stress responsive
HaPEBP11	ARE	AAACCA	418	6	+	stress responsive
HaPEBP11	ARE	AAACCA	849	6	+	stress responsive
HaPEBP11	ABRE3a	TACGTG	1949	6	+	Hormone-responsive
HaPEBP12	STRE	AGGGG	183	5	+	stress responsive
HaPEBP12	STRE	AGGGG	688	5	+	stress responsive
HaPEBP12	STRE	AGGGG	823	5	+	stress responsive
HaPEBP12	TCA-element	CCATCTTTTT	1763	9	-	Hormone-responsive
HaPEBP12	Unnamed__2	CCCCGG	170	6	-	other functional elements
HaPEBP12	Unnamed__2	CCCCGG	1153	6	+	other functional elements
HaPEBP12	Unnamed__8	TCCACGTAGA	1755	9	-	other functional elements
HaPEBP12	G-box	CACGAC	968	6	-	light responsive
HaPEBP12	G-box	CACGTC	1613	6	+	light responsive
HaPEBP12	G-box	ACACGTGT	1644	8	-	light responsive
HaPEBP12	G-box	CACGTG	1645	6	-	light responsive
HaPEBP12	G-box	TACGTG	1757	6	+	light responsive
HaPEBP12	AuxRR-core	GGTCCAT	418	7	-	Hormone-responsive
HaPEBP12	I-box	cCATATCCAAT	1863	10	-	light responsive
HaPEBP12	ABRE4	CACGTA	1757	6	-	Hormone-responsive
HaPEBP12	P-box	CCTTTTG	1824	7	-	Hormone-responsive
HaPEBP12	TCA	TCATCTTCAT	1900	9	+	stress responsive
HaPEBP12	AT~TATA-box	TATATA	724	6	+	core promoter/enhancer element
HaPEBP12	AT~TATA-box	TATATA	778	6	+	core promoter/enhancer element
HaPEBP12	AT~TATA-box	TATATA	780	6	+	core promoter/enhancer element
HaPEBP12	AT~TATA-box	TATATA	782	6	+	core promoter/enhancer element
HaPEBP12	AT~TATA-box	TATATA	784	6	+	core promoter/enhancer element
HaPEBP12	AT~TATA-box	TATATA	786	6	+	core promoter/enhancer element
HaPEBP12	AT~TATA-box	TATATA	788	6	+	core promoter/enhancer element
HaPEBP12	AT~TATA-box	TATATA	790	6	+	core promoter/enhancer element
HaPEBP12	AT~TATA-box	TATATA	792	6	+	core promoter/enhancer element
HaPEBP12	AT~TATA-box	TATATA	794	6	+	core promoter/enhancer element
HaPEBP12	AT~TATA-box	TATATA	796	6	+	core promoter/enhancer element
HaPEBP12	AT~TATA-box	TATATA	798	6	+	core promoter/enhancer element
HaPEBP12	AT~TATA-box	TATATA	800	6	+	core promoter/enhancer element
HaPEBP12	AT~TATA-box	TATATA	802	6	+	core promoter/enhancer element
HaPEBP12	AT~TATA-box	TATATA	804	6	+	core promoter/enhancer element
HaPEBP12	AT~TATA-box	TATATA	806	6	+	core promoter/enhancer element
HaPEBP12	AT~TATA-box	TATATA	808	6	+	core promoter/enhancer element
HaPEBP12	AT~TATA-box	TATATA	810	6	+	core promoter/enhancer element
HaPEBP12	AT~TATA-box	TATATA	812	6	+	core promoter/enhancer element
HaPEBP12	AT~TATA-box	TATATA	814	6	+	core promoter/enhancer element
HaPEBP12	AT~TATA-box	TATATA	816	6	+	core promoter/enhancer element
HaPEBP12	AT~TATA-box	TATATA	818	6	+	core promoter/enhancer element
HaPEBP12	AT~TATA-box	TATATA	1218	6	-	core promoter/enhancer element
HaPEBP12	AT~TATA-box	TATATA	1220	6	-	core promoter/enhancer element
HaPEBP12	AT~TATA-box	TATATA	1222	6	-	core promoter/enhancer element
HaPEBP12	AT~TATA-box	TATATA	1224	6	-	core promoter/enhancer element
HaPEBP12	AT~TATA-box	TATATA	1232	6	-	core promoter/enhancer element
HaPEBP12	AT~TATA-box	TATATA	1351	6	-	core promoter/enhancer element
HaPEBP12	AT~TATA-box	TATATA	1387	6	-	core promoter/enhancer element
HaPEBP12	AT~TATA-box	TATATA	1511	6	-	core promoter/enhancer element
HaPEBP12	AT~TATA-box	TATATA	1513	6	-	core promoter/enhancer element
HaPEBP12	AT~TATA-box	TATATA	1515	6	-	core promoter/enhancer element
HaPEBP12	AT~TATA-box	TATATA	1517	6	-	core promoter/enhancer element
HaPEBP12	AT~TATA-box	TATATA	1519	6	-	core promoter/enhancer element
HaPEBP12	AT~TATA-box	TATATA	1521	6	-	core promoter/enhancer element
HaPEBP12	AT~TATA-box	TATATA	1523	6	-	core promoter/enhancer element
HaPEBP12	AT~TATA-box	TATATA	1525	6	-	core promoter/enhancer element
HaPEBP12	AT~TATA-box	TATATA	1527	6	-	core promoter/enhancer element
HaPEBP12	AT~TATA-box	TATATA	1529	6	-	core promoter/enhancer element
HaPEBP12	AT~TATA-box	TATATA	1531	6	-	core promoter/enhancer element
HaPEBP12	AT~TATA-box	TATATA	1533	6	-	core promoter/enhancer element
HaPEBP12	AT~TATA-box	TATATA	1535	6	-	core promoter/enhancer element
HaPEBP12	AT~TATA-box	TATATA	1537	6	-	core promoter/enhancer element
HaPEBP12	AT~TATA-box	TATATA	1539	6	-	core promoter/enhancer element
HaPEBP12	AT~TATA-box	TATATA	1541	6	-	core promoter/enhancer element
HaPEBP12	AT~TATA-box	TATATA	1543	6	-	core promoter/enhancer element
HaPEBP12	AT~TATA-box	TATATA	1545	6	-	core promoter/enhancer element
HaPEBP12	AT~TATA-box	TATATA	1547	6	-	core promoter/enhancer element
HaPEBP12	AT~TATA-box	TATATA	1549	6	-	core promoter/enhancer element
HaPEBP12	AT~TATA-box	TATATA	1551	6	-	core promoter/enhancer element
HaPEBP12	AE-box	AGAAACTT	1272	8	+	light responsive
HaPEBP12	AE-box	AGAAACTT	1464	8	-	light responsive
HaPEBP12	TC-rich repeats	GTTTTCTTAC	756	9	+	stress responsive
HaPEBP12	ABRE3a	TACGTG	1757	6	+	Hormone-responsive
HaPEBP12	ARE	AAACCA	76	6	+	stress responsive
HaPEBP12	ARE	AAACCA	1001	6	-	stress responsive
HaPEBP12	ARE	AAACCA	1035	6	+	stress responsive
HaPEBP12	as-1	TGACG	1615	5	-	stress responsive
HaPEBP12	Unnamed__1	GCCACGTGGC	699	9	+	other functional elements
HaPEBP12	Unnamed__1	CGTGG	703	5	+	other functional elements
HaPEBP12	Unnamed__1	CGTGG	1573	5	-	other functional elements
HaPEBP12	Unnamed__1	CGTGG	1759	5	+	other functional elements
HaPEBP12	Unnamed__1	CGTGG	1922	5	-	other functional elements
HaPEBP12	ABRE	GCAACGTGTC	699	9	+	Hormone-responsive
HaPEBP12	ABRE	ACGTG	702	5	+	Hormone-responsive
HaPEBP12	ABRE	ACGTG	1613	5	-	Hormone-responsive
HaPEBP12	ABRE	CACGTG	1645	6	-	Hormone-responsive
HaPEBP12	ABRE	ACGTG	1646	5	+	Hormone-responsive
HaPEBP12	ABRE	ACGTG	1758	5	+	Hormone-responsive
HaPEBP12	Unnamed__12	TCCACGTAGA	1755	9	-	other functional elements
HaPEBP12	Unnamed__4	CTCC	359	4	-	other functional elements
HaPEBP12	Unnamed__4	CTCC	457	4	+	other functional elements
HaPEBP12	Unnamed__4	CTCC	473	4	-	other functional elements
HaPEBP12	Unnamed__4	CTCC	491	4	-	other functional elements
HaPEBP12	Unnamed__4	CTCC	567	4	-	other functional elements
HaPEBP12	Unnamed__4	CTCC	1630	4	-	other functional elements
HaPEBP12	Unnamed__4	CTCC	1884	4	+	other functional elements
HaPEBP12	Unnamed__4	CTCC	1919	4	+	other functional elements
HaPEBP12	Myc	TCTCTTA	1250	7	-	stress responsive
HaPEBP12	GT1-motif	GGTTAA	641	6	+	light responsive
HaPEBP12	Unnamed__10	TCCACGTAGA	1755	9	-	other functional elements
HaPEBP12	O2-site	GATGATGTGG	161	9	-	plant growth and development
HaPEBP12	MYB	TAACCA	640	6	-	stress responsive
HaPEBP12	Box 4	ATTAAT	431	6	+	light responsive
HaPEBP12	Box 4	ATTAAT	467	6	+	light responsive
HaPEBP12	Box 4	ATTAAT	600	6	+	light responsive
HaPEBP12	Box 4	ATTAAT	1556	6	-	light responsive
HaPEBP12	Myb	TAACTG	331	6	-	stress responsive
HaPEBP12	Myb	CAACTG	1831	6	-	stress responsive
HaPEBP12	TGACG-motif	TGACG	1615	5	-	Hormone-responsive
HaPEBP12	ERE	ATTTTAAA	960	8	-	Hormone-responsive
HaPEBP12	ERE	ATTTTAAA	1080	8	-	Hormone-responsive
HaPEBP12	ERE	ATTTTAAA	1339	8	-	Hormone-responsive
HaPEBP12	ERE	ATTTTAAA	1397	8	+	Hormone-responsive
HaPEBP12	MBS	CAACTG	1831	6	-	stress responsive
HaPEBP12	WRE3	CCACCT	844	6	+	stress responsive
HaPEBP12	WRE3	CCACCT	889	6	-	stress responsive
HaPEBP12	WRE3	CCACCT	1145	6	+	stress responsive
HaPEBP12	WRE3	CCACCT	1190	6	-	stress responsive
HaPEBP12	MYC	CATGTG	19	6	+	stress responsive
HaPEBP12	MYC	CATGTG	1491	6	-	stress responsive
HaPEBP12	MYC	CATTTG	1794	6	+	stress responsive
HaPEBP12	MYC	CAATTG	1800	6	-	stress responsive
HaPEBP12	W box	TTGACC	1834	6	+	stress responsive
HaPEBP12	DRE1	ACCGAGA	197	7	+	stress responsive
HaPEBP12	MYB-like sequence	TAACCA	640	6	-	protein binding site
HaPEBP12	TATA-box	ATATAA	217	6	+	core promoter/enhancer element
HaPEBP12	TATA-box	TATA	218	4	+	core promoter/enhancer element
HaPEBP12	TATA-box	TATACA	224	6	-	core promoter/enhancer element
HaPEBP12	TATA-box	TATA	226	4	+	core promoter/enhancer element
HaPEBP12	TATA-box	TATA	269	4	+	core promoter/enhancer element
HaPEBP12	TATA-box	ATATAT	343	6	+	core promoter/enhancer element
HaPEBP12	TATA-box	TATA	344	4	+	core promoter/enhancer element
HaPEBP12	TATA-box	ATATAA	535	6	+	core promoter/enhancer element
HaPEBP12	TATA-box	TATA	536	4	+	core promoter/enhancer element
HaPEBP12	TATA-box	TATA	628	4	+	core promoter/enhancer element
HaPEBP12	TATA-box	ATATAA	659	6	+	core promoter/enhancer element
HaPEBP12	TATA-box	TATA	660	4	+	core promoter/enhancer element
HaPEBP12	TATA-box	ATATAT	723	6	+	core promoter/enhancer element
HaPEBP12	TATA-box	TATATA	724	6	+	core promoter/enhancer element
HaPEBP12	TATA-box	TATA	726	4	+	core promoter/enhancer element
HaPEBP12	TATA-box	TATATA	778	6	+	core promoter/enhancer element
HaPEBP12	TATA-box	ATATAT	779	6	+	core promoter/enhancer element
HaPEBP12	TATA-box	TATATA	780	6	+	core promoter/enhancer element
HaPEBP12	TATA-box	ATATAT	781	6	+	core promoter/enhancer element
HaPEBP12	TATA-box	TATATA	782	6	+	core promoter/enhancer element
HaPEBP12	TATA-box	ATATAT	783	6	+	core promoter/enhancer element
HaPEBP12	TATA-box	TATATA	784	6	+	core promoter/enhancer element
HaPEBP12	TATA-box	ATATAT	785	6	+	core promoter/enhancer element
HaPEBP12	TATA-box	TATATA	786	6	+	core promoter/enhancer element
HaPEBP12	TATA-box	ATATAT	787	6	+	core promoter/enhancer element
HaPEBP12	TATA-box	TATATA	788	6	+	core promoter/enhancer element
HaPEBP12	TATA-box	ATATAT	789	6	+	core promoter/enhancer element
HaPEBP12	TATA-box	TATATA	790	6	+	core promoter/enhancer element
HaPEBP12	TATA-box	ATATAT	791	6	+	core promoter/enhancer element
HaPEBP12	TATA-box	TATATA	792	6	+	core promoter/enhancer element
HaPEBP12	TATA-box	ATATAT	793	6	+	core promoter/enhancer element
HaPEBP12	TATA-box	TATATA	794	6	+	core promoter/enhancer element
HaPEBP12	TATA-box	ATATAT	795	6	+	core promoter/enhancer element
HaPEBP12	TATA-box	TATATA	796	6	+	core promoter/enhancer element
HaPEBP12	TATA-box	ATATAT	797	6	+	core promoter/enhancer element
HaPEBP12	TATA-box	TATATA	798	6	+	core promoter/enhancer element
HaPEBP12	TATA-box	ATATAT	799	6	+	core promoter/enhancer element
HaPEBP12	TATA-box	TATATA	800	6	+	core promoter/enhancer element
HaPEBP12	TATA-box	ATATAT	801	6	+	core promoter/enhancer element
HaPEBP12	TATA-box	TATATA	802	6	+	core promoter/enhancer element
HaPEBP12	TATA-box	ATATAT	803	6	+	core promoter/enhancer element
HaPEBP12	TATA-box	TATATA	804	6	+	core promoter/enhancer element
HaPEBP12	TATA-box	ATATAT	805	6	+	core promoter/enhancer element
HaPEBP12	TATA-box	TATATA	806	6	+	core promoter/enhancer element
HaPEBP12	TATA-box	ATATAT	807	6	+	core promoter/enhancer element
HaPEBP12	TATA-box	TATATA	808	6	+	core promoter/enhancer element
HaPEBP12	TATA-box	ATATAT	809	6	+	core promoter/enhancer element
HaPEBP12	TATA-box	TATATA	810	6	+	core promoter/enhancer element
HaPEBP12	TATA-box	ATATAT	811	6	+	core promoter/enhancer element
HaPEBP12	TATA-box	TATATA	812	6	+	core promoter/enhancer element
HaPEBP12	TATA-box	ATATAT	813	6	+	core promoter/enhancer element
HaPEBP12	TATA-box	TATATA	814	6	+	core promoter/enhancer element
HaPEBP12	TATA-box	ATATAT	815	6	+	core promoter/enhancer element
HaPEBP12	TATA-box	TATATA	816	6	+	core promoter/enhancer element
HaPEBP12	TATA-box	ATATAT	817	6	+	core promoter/enhancer element
HaPEBP12	TATA-box	TATATA	818	6	+	core promoter/enhancer element
HaPEBP12	TATA-box	TATA	820	4	+	core promoter/enhancer element
HaPEBP12	TATA-box	ATTATA	928	6	+	core promoter/enhancer element
HaPEBP12	TATA-box	TATAA	929	5	-	core promoter/enhancer element
HaPEBP12	TATA-box	TATA	930	4	+	core promoter/enhancer element
HaPEBP12	TATA-box	TATA	1062	4	-	core promoter/enhancer element
HaPEBP12	TATA-box	TATAAA	1105	6	-	core promoter/enhancer element
HaPEBP12	TATA-box	TATAA	1106	5	-	core promoter/enhancer element
HaPEBP12	TATA-box	TATA	1107	4	-	core promoter/enhancer element
HaPEBP12	TATA-box	ATATAT	1217	6	-	core promoter/enhancer element
HaPEBP12	TATA-box	TATATA	1218	6	-	core promoter/enhancer element
HaPEBP12	TATA-box	ATATAT	1219	6	-	core promoter/enhancer element
HaPEBP12	TATA-box	TATATA	1220	6	-	core promoter/enhancer element
[truncated: 110 more rows]

## Sheet: Sheet2
GeneID	ID
Ha_hap2_02G01944.1	HaPEBP1
Ha_hap2_02G01945.1	HaPEBP2
Ha_hap2_07G00749.1	HaPEBP3
Ha_hap2_09G02870.1	HaPEBP4
Ha_hap2_09G00105.1	HaPEBP5
Ha_hap2_12G02427.1	HaPEBP6
Ha_hap2_12G02428.1	HaPEBP7
Ha_hap2_17G00055.1	HaPEBP11
Ha_hap2_17G00053.1	HaPEBP12
Ha_hap2_16G02360.1	HaPEBP8
Ha_hap2_16G02358.1	HaPEBP9
Ha_hap2_16G02357.1	HaPEBP10
