# Supplementary material for: Genome-Wide Identification and Expression Profiling of Phosphatidylethanolamine-Binding Protein (PEBP) Genes in Helianthus annuus L
Source: Int J Mol Sci. 2025 May 11;26(10):4602. doi: 10.3390/ijms26104602 (PMC12110970; doi:10.3390/ijms26104602)
Supplement: Supplementary file 1 [file ijms-26-04602-s001.zip › Table S4.xlsx]

## Sheet: genePairs
QueryID	SubjectID	%Identity	Alignment Length	Mismatches	Gap Openings	Q.start	Q.end	S.start	S.end	E-value	Bit Score
HaPEBP1	HaPEBP2	46.154	169	87	3	1	169	45	209	1.9e-46	151
HaPEBP1	HaPEBP9	37.059	170	102	4	1	169	1	166	2.71e-31	111
HaPEBP1	HaPEBP4	38.562	153	90	3	17	169	17	165	3.45e-30	108
HaPEBP1	HaPEBP10	39.474	152	88	3	17	168	17	164	1.24e-28	104
HaPEBP2	HaPEBP1	45.562	169	88	3	45	209	1	169	3.57e-41	138
HaPEBP2	HaPEBP4	36.875	160	99	2	53	211	9	167	1.79e-34	121
HaPEBP2	HaPEBP5	38.961	154	91	3	54	205	5	157	2.54e-34	120
HaPEBP2	HaPEBP6	38.415	164	96	4	54	213	10	172	3.44e-34	120
HaPEBP5	HaPEBP12	81.065	169	31	1	1	168	1	169	7.97e-101	287
HaPEBP5	HaPEBP6	79.518	166	34	0	3	168	8	173	8.56e-98	280
HaPEBP5	HaPEBP11	78.912	147	31	0	22	168	1	147	7.22e-85	246
HaPEBP5	HaPEBP7	58.763	194	37	2	3	168	5	183	2.58e-73	218
HaPEBP4	HaPEBP9	96.512	172	6	0	3	174	4	175	1.74e-124	347
HaPEBP4	HaPEBP10	90.854	164	15	0	1	164	1	164	1.65e-110	312
HaPEBP4	HaPEBP6	56	175	74	2	1	174	1	173	6.99e-70	209
HaPEBP4	HaPEBP12	57.988	169	67	2	8	174	3	169	2.64e-64	195
HaPEBP6	HaPEBP12	75.449	167	40	1	8	173	3	169	5.69e-93	268
HaPEBP6	HaPEBP7	69.697	198	17	2	4	173	1	183	1.36e-91	265
HaPEBP6	HaPEBP5	78.71	155	33	0	8	162	3	157	1.54e-89	259
HaPEBP6	HaPEBP11	78.231	147	32	0	27	173	1	147	2.36e-83	242
HaPEBP7	HaPEBP6	69.697	198	17	2	1	183	4	173	1.44e-91	265
HaPEBP7	HaPEBP12	55.385	195	43	3	5	183	3	169	4.09e-67	202
HaPEBP7	HaPEBP5	57.923	183	34	2	5	172	3	157	1.85e-66	201
HaPEBP7	HaPEBP11	53.714	175	38	2	24	183	1	147	4.42e-56	174
HaPEBP10	HaPEBP9	91.329	173	15	0	2	174	3	175	9.24e-118	330
HaPEBP10	HaPEBP4	90.23	174	17	0	1	174	1	174	6.09e-116	326
HaPEBP10	HaPEBP6	57.803	173	72	1	1	172	1	173	3.04e-70	210
HaPEBP10	HaPEBP12	58.084	167	68	1	8	172	3	169	1.04e-63	194
HaPEBP9	HaPEBP4	96.512	172	6	0	4	175	3	174	1.75e-124	347
HaPEBP9	HaPEBP10	91.411	163	14	0	3	165	2	164	1.6e-111	315
HaPEBP9	HaPEBP6	55.491	173	74	2	4	175	3	173	2.27e-69	208
HaPEBP9	HaPEBP8	93.269	104	7	0	1	104	1	104	6.88e-66	200
HaPEBP8	HaPEBP9	93.269	104	7	0	1	104	1	104	7.51e-66	200
HaPEBP8	HaPEBP4	90.099	101	10	0	4	104	3	103	6.04e-62	190
HaPEBP8	HaPEBP10	61.585	164	54	4	3	164	2	158	1.87e-57	179
HaPEBP8	HaPEBP6	42.262	168	78	5	4	162	3	160	9.02e-36	123
HaPEBP12	HaPEBP5	81.646	158	28	1	1	158	1	157	1.36e-94	271
HaPEBP12	HaPEBP11	86.486	148	19	1	22	169	1	147	9.03e-94	268
HaPEBP12	HaPEBP6	75.449	167	40	1	3	169	8	173	5.56e-93	268
HaPEBP12	HaPEBP7	55.385	195	43	3	3	169	5	183	3.77e-67	202
HaPEBP11	HaPEBP12	86.486	148	19	1	1	147	22	169	7.86e-94	268
HaPEBP11	HaPEBP6	78.231	147	32	0	1	147	27	173	2e-83	242
HaPEBP11	HaPEBP5	79.412	136	28	0	1	136	22	157	1.56e-79	232
HaPEBP11	HaPEBP7	53.714	175	38	2	1	147	24	183	3.55e-56	174
HaPEBP1	HaPEBP2	46.154	169	87	3	1	169	45	209	1.9e-46	151
HaPEBP1	HaPEBP9	37.059	170	102	4	1	169	1	166	2.71e-31	111
HaPEBP1	HaPEBP4	38.562	153	90	3	17	169	17	165	3.45e-30	108
HaPEBP1	HaPEBP10	39.474	152	88	3	17	168	17	164	1.24e-28	104
HaPEBP2	HaPEBP1	45.562	169	88	3	45	209	1	169	3.57e-41	138
HaPEBP2	HaPEBP4	36.875	160	99	2	53	211	9	167	1.79e-34	121
HaPEBP2	HaPEBP5	38.961	154	91	3	54	205	5	157	2.54e-34	120
HaPEBP2	HaPEBP6	38.415	164	96	4	54	213	10	172	3.44e-34	120
HaPEBP5	HaPEBP12	81.065	169	31	1	1	168	1	169	7.97e-101	287
HaPEBP5	HaPEBP6	79.518	166	34	0	3	168	8	173	8.56e-98	280
HaPEBP5	HaPEBP11	78.912	147	31	0	22	168	1	147	7.22e-85	246
HaPEBP5	HaPEBP7	58.763	194	37	2	3	168	5	183	2.58e-73	218
HaPEBP4	HaPEBP9	96.512	172	6	0	3	174	4	175	1.74e-124	347
HaPEBP4	HaPEBP10	90.854	164	15	0	1	164	1	164	1.65e-110	312
HaPEBP4	HaPEBP6	56	175	74	2	1	174	1	173	6.99e-70	209
HaPEBP4	HaPEBP12	57.988	169	67	2	8	174	3	169	2.64e-64	195
HaPEBP6	HaPEBP12	75.449	167	40	1	8	173	3	169	5.69e-93	268
HaPEBP6	HaPEBP7	69.697	198	17	2	4	173	1	183	1.36e-91	265
HaPEBP6	HaPEBP5	78.71	155	33	0	8	162	3	157	1.54e-89	259
HaPEBP6	HaPEBP11	78.231	147	32	0	27	173	1	147	2.36e-83	242
HaPEBP7	HaPEBP6	69.697	198	17	2	1	183	4	173	1.44e-91	265
HaPEBP7	HaPEBP12	55.385	195	43	3	5	183	3	169	4.09e-67	202
HaPEBP7	HaPEBP5	57.923	183	34	2	5	172	3	157	1.85e-66	201
HaPEBP7	HaPEBP11	53.714	175	38	2	24	183	1	147	4.42e-56	174
HaPEBP10	HaPEBP9	91.329	173	15	0	2	174	3	175	9.24e-118	330
HaPEBP10	HaPEBP4	90.23	174	17	0	1	174	1	174	6.09e-116	326
HaPEBP10	HaPEBP6	57.803	173	72	1	1	172	1	173	3.04e-70	210
HaPEBP10	HaPEBP12	58.084	167	68	1	8	172	3	169	1.04e-63	194
HaPEBP9	HaPEBP4	96.512	172	6	0	4	175	3	174	1.75e-124	347
HaPEBP9	HaPEBP10	91.411	163	14	0	3	165	2	164	1.6e-111	315
HaPEBP9	HaPEBP6	55.491	173	74	2	4	175	3	173	2.27e-69	208
HaPEBP9	HaPEBP8	93.269	104	7	0	1	104	1	104	6.88e-66	200
HaPEBP8	HaPEBP9	93.269	104	7	0	1	104	1	104	7.51e-66	200
HaPEBP8	HaPEBP4	90.099	101	10	0	4	104	3	103	6.04e-62	190
HaPEBP8	HaPEBP10	61.585	164	54	4	3	164	2	158	1.87e-57	179
HaPEBP8	HaPEBP6	42.262	168	78	5	4	162	3	160	9.02e-36	123
HaPEBP12	HaPEBP5	81.646	158	28	1	1	158	1	157	1.36e-94	271
HaPEBP12	HaPEBP11	86.486	148	19	1	22	169	1	147	9.03e-94	268
HaPEBP12	HaPEBP6	75.449	167	40	1	3	169	8	173	5.56e-93	268
HaPEBP12	HaPEBP7	55.385	195	43	3	3	169	5	183	3.77e-67	202
HaPEBP11	HaPEBP12	86.486	148	19	1	1	147	22	169	7.86e-94	268
HaPEBP11	HaPEBP6	78.231	147	32	0	1	147	27	173	2e-83	242
HaPEBP11	HaPEBP5	79.412	136	28	0	1	136	22	157	1.56e-79	232
HaPEBP11	HaPEBP7	53.714	175	38	2	1	147	24	183	3.55e-56	174
