# Supplementary material for: Genome-Wide Identification and Expression Profiling of Phosphatidylethanolamine-Binding Protein (PEBP) Genes in Helianthus annuus L
Source: Int J Mol Sci. 2025 May 11;26(10):4602. doi: 10.3390/ijms26104602 (PMC12110970; doi:10.3390/ijms26104602)
Supplement: Supplementary file 1 [file ijms-26-04602-s001.zip › Table S5.xlsx]

## Sheet: Sheet1
GeneID	DuplicationType
HaPEBP6	tandem
HaPEBP7	tandem
HaPEBP11	tandem
HaPEBP12	tandem
HaPEBP8	tandem
HaPEBP9	tandem
HaPEBP10	tandem
HaPEBP1	tandem
HaPEBP2	tandem
HaPEBP3	singleton
HaPEBP4	dispersed
HaPEBP5	dispersed
