# Supplementary material for: Genome-Wide Identification and Expression Profiling of Phosphatidylethanolamine-Binding Protein (PEBP) Genes in Helianthus annuus L
Source: Int J Mol Sci. 2025 May 11;26(10):4602. doi: 10.3390/ijms26104602 (PMC12110970; doi:10.3390/ijms26104602)
Supplement: Supplementary file 1 [file ijms-26-04602-s001.zip › Table S6.xlsx]

## Sheet: Sheet1
HaPEBPid	ATandOsID	Identity	Length	Mismatch	Gap	QueryStartQueryEnd		SubjectStart	SubjectEnd	Evalue	Bitscore
HaPEBP1	At_MFT	37.059	170	102	4	1	169	1	166	1.19e-32	114
HaPEBP2	At_MFT	44.654	159	87	1	53	210	9	167	6.44e-47	152
HaPEBP1	At_FT	37.059	170	102	4	1	169	45	210	1.03e-28	105
HaPEBP2	At_FT	38.75	160	96	2	53	211	54	212	2e-35	125
HaPEBP5	At_FT	53.614	166	76	1	3	168	53	217	2.01e-63	194
HaPEBP4	At_FT	75.74	169	41	0	5	173	50	218	8.9e-99	284
HaPEBP6	At_FT	55.357	168	74	1	6	173	51	217	5.44e-66	201
HaPEBP10	At_FT	75.148	169	42	0	5	173	50	218	9.69e-98	281
HaPEBP9	At_FT	74.713	174	44	0	1	174	45	218	1.91e-99	286
HaPEBP8	At_FT	48.214	168	82	3	1	167	45	208	2.4e-45	149
HaPEBP12	At_FT	53.988	163	73	1	3	165	53	213	1.23e-60	187
HaPEBP11	At_FT	56.643	143	61	1	1	143	72	213	3.54e-54	170
HaPEBP5	At_CEN	66.467	167	55	1	3	168	9	175	2.41e-79	233
HaPEBP6	At_CEN	68.047	169	53	1	6	173	7	175	1.22e-83	244
HaPEBP7	At_CEN	49.746	197	55	3	3	183	7	175	7.54e-57	177
HaPEBP12	At_CEN	64.881	168	57	2	3	169	9	175	2.21e-74	221
HaPEBP11	At_CEN	64.865	148	51	1	1	147	28	175	2.18e-67	202
HaPEBP1	At_TSFT	37.647	170	101	4	1	169	1	166	2.68e-28	103
HaPEBP2	At_TSFT	39.623	159	94	2	53	210	10	167	1.25e-34	121
HaPEBP4	At_TSFT	76.331	169	40	0	5	173	6	174	3.33e-95	273
HaPEBP7	At_TSFT	40.306	196	73	3	3	183	7	173	3.06e-42	140
HaPEBP10	At_TSFT	75.148	169	42	0	5	173	6	174	3.4e-93	268
HaPEBP9	At_TSFT	74.713	174	44	0	1	174	1	174	1.88e-96	277
HaPEBP8	At_TSFT	48.447	161	79	2	1	160	1	158	4.54e-43	142
HaPEBP1	At_TFL1	37.255	153	93	3	17	169	21	170	5.8e-26	97.8
HaPEBP2	At_TFL1	36.875	160	100	1	53	211	13	172	2.15e-37	129
HaPEBP5	At_TFL1	62.874	167	60	2	3	168	12	177	1.54e-75	224
HaPEBP4	At_TFL1	60.234	171	63	3	6	174	10	177	6.82e-70	209
HaPEBP6	At_TFL1	65.318	173	58	2	2	173	6	177	2e-83	244
HaPEBP7	At_TFL1	48.241	199	58	4	1	183	8	177	4.03e-58	180
HaPEBP10	At_TFL1	58.58	169	67	2	6	172	10	177	5.25e-68	205
HaPEBP9	At_TFL1	58.857	175	69	2	1	173	4	177	9.37e-71	212
HaPEBP8	At_TFL1	54.808	104	47	0	1	104	4	107	2.75e-36	125
HaPEBP12	At_TFL1	61.905	168	61	2	3	169	12	177	4.86e-74	220
HaPEBP11	At_TFL1	61.486	148	55	2	1	147	31	177	7.13e-63	191
HaPEBP5	At_BFT	65.269	167	57	1	3	168	8	174	1.63e-77	229
HaPEBP4	At_BFT	60	170	66	2	1	168	1	170	2.66e-70	211
HaPEBP6	At_BFT	67.241	174	56	1	1	173	1	174	1.32e-85	249
HaPEBP7	At_BFT	47.98	198	59	3	2	183	5	174	1.31e-56	176
HaPEBP10	At_BFT	59.195	174	69	2	1	172	1	174	8.31e-70	209
HaPEBP9	At_BFT	58.621	174	68	3	4	175	3	174	1.8e-69	208
HaPEBP8	At_BFT	52.419	124	50	3	4	125	3	119	1.89e-38	130
HaPEBP12	At_BFT	66.667	168	54	2	3	169	8	174	5.74e-78	230
HaPEBP11	At_BFT	67.568	148	47	1	1	147	27	174	6.19e-68	203
HaPEBP1	Os_FTL6	40.523	153	87	3	17	169	15	163	1.73e-32	114
HaPEBP1	Os_FTL5	40.523	153	87	3	17	169	15	163	2.69e-32	114
HaPEBP1	Os_FTL11	40.645	155	84	4	17	169	15	163	7.44e-32	112
HaPEBP1	Os_MFT2	40.645	155	86	4	17	169	17	167	1.56e-29	106
HaPEBP2	Os_MFT2	41.25	160	92	1	53	210	9	168	1.8e-41	139
HaPEBP2	Os_MFT1	40.123	162	91	2	53	210	9	168	7.65e-40	135
HaPEBP2	Os_FTL3	40	160	94	2	53	211	11	169	3.53e-38	130
HaPEBP2	Os_RCN2	41.212	165	92	4	53	213	9	172	3.79e-38	130
HaPEBP2	Os_FTL2	39.375	160	95	2	53	211	12	170	1.26e-37	129
HaPEBP5	Os_RCN3	67.47	166	54	0	3	168	8	173	2.8e-84	245
HaPEBP5	Os_RCN1	66.265	166	56	0	3	168	8	173	4.63e-83	242
HaPEBP5	Os_RCN4	65.663	166	57	0	3	168	8	173	2.53e-82	241
HaPEBP5	Os_RCN2	62.651	166	62	0	3	168	8	173	7.14e-80	234
HaPEBP5	Os_FTL2	56.886	167	70	2	3	168	11	176	2.18e-67	203
HaPEBP4	Os_FTL2	83.041	171	29	0	3	173	6	176	4.22e-109	309
HaPEBP4	Os_FTL3	80.952	168	32	0	6	173	8	175	5.27e-103	293
HaPEBP4	Os_FTL1	79.167	168	35	0	6	173	108	275	1.79e-99	288
HaPEBP4	Os_FTL11	72.189	169	47	0	5	173	3	171	1.34e-91	264
HaPEBP4	Os_FTL5	70.414	169	50	0	5	173	3	171	4.88e-91	263
HaPEBP6	Os_RCN3	72.254	173	48	0	1	173	1	173	2.54e-95	273
HaPEBP6	Os_RCN1	71.098	173	50	0	1	173	1	173	1.14e-93	270
HaPEBP6	Os_RCN4	69.942	173	52	0	1	173	1	173	1.33e-93	269
HaPEBP6	Os_RCN2	68.786	173	54	0	1	173	1	173	8.03e-92	265
HaPEBP6	Os_FTL2	56.548	168	72	1	6	173	9	175	1.49e-69	209
HaPEBP7	Os_RCN3	53.299	197	49	2	2	183	5	173	2.47e-67	203
HaPEBP7	Os_RCN1	51.777	197	52	2	2	183	5	173	2.87e-65	198
HaPEBP7	Os_RCN4	50.505	198	55	2	1	183	4	173	2.53e-64	196
HaPEBP7	Os_RCN2	48.99	198	58	2	1	183	4	173	1.36e-63	194
HaPEBP7	Os_FTL2	42.347	196	69	3	3	183	9	175	2.4e-47	152
HaPEBP10	Os_FTL2	81.287	171	32	0	3	173	6	176	3.4e-106	301
HaPEBP10	Os_FTL3	78.571	168	36	0	6	173	8	175	3.04e-99	284
HaPEBP10	Os_FTL1	79.167	168	35	0	6	173	108	275	1.59e-97	283
HaPEBP10	Os_FTL5	69.822	169	51	0	5	173	3	171	5.1e-90	260
HaPEBP10	Os_FTL11	70.414	169	50	0	5	173	3	171	2.34e-88	256
HaPEBP9	Os_FTL2	80.925	173	33	0	2	174	4	176	6.75e-109	308
HaPEBP9	Os_FTL3	80.357	168	33	0	7	174	8	175	4.86e-103	293
HaPEBP9	Os_FTL1	77.143	175	39	1	1	174	101	275	4.17e-100	290
HaPEBP9	Os_FTL11	71.598	169	48	0	6	174	3	171	1.33e-91	264
HaPEBP9	Os_FTL5	70.414	169	50	0	6	174	3	171	3e-91	263
HaPEBP8	Os_FTL2	71.287	101	29	0	4	104	6	106	2.5e-50	160
HaPEBP8	Os_FTL3	59.677	124	50	0	7	130	8	131	7.22e-47	152
HaPEBP8	Os_FTL1	68.627	102	31	1	1	101	101	202	1.18e-44	149
HaPEBP8	Os_FTL5	63.542	96	35	0	6	101	3	98	7.73e-40	134
HaPEBP8	Os_FTL6	60.417	96	38	0	6	101	3	98	1.28e-38	130
HaPEBP12	Os_RCN3	67.665	167	53	1	3	169	8	173	8.79e-82	239
HaPEBP12	Os_RCN4	67.066	167	54	1	3	169	8	173	1.71e-80	236
HaPEBP12	Os_RCN1	66.467	167	55	1	3	169	8	173	2.74e-80	235
HaPEBP12	Os_RCN2	64.072	167	59	1	3	169	8	173	6.57e-79	232
HaPEBP12	Os_FTL2	58.385	161	65	1	3	163	11	169	5.57e-66	199
HaPEBP11	Os_RCN3	69.388	147	45	0	1	147	27	173	5.19e-74	219
HaPEBP11	Os_RCN1	68.027	147	47	0	1	147	27	173	8.47e-73	216
HaPEBP11	Os_RCN4	65.986	147	50	0	1	147	27	173	3.28e-70	209
HaPEBP11	Os_RCN2	65.306	147	51	0	1	147	27	173	6.97e-70	208
HaPEBP11	Os_FTL2	55.102	147	65	1	1	147	30	175	3.38e-56	174
HaPEBP1	Os_FTL6	40.523	153	87	3	17	169	15	163	1.73e-32	114
HaPEBP1	Os_FTL5	40.523	153	87	3	17	169	15	163	2.69e-32	114
HaPEBP1	Os_FTL11	40.645	155	84	4	17	169	15	163	7.44e-32	112
HaPEBP1	Os_MFT2	40.645	155	86	4	17	169	17	167	1.56e-29	106
HaPEBP2	Os_MFT2	41.25	160	92	1	53	210	9	168	1.8e-41	139
HaPEBP2	Os_MFT1	40.123	162	91	2	53	210	9	168	7.65e-40	135
HaPEBP2	Os_FTL3	40	160	94	2	53	211	11	169	3.53e-38	130
HaPEBP2	Os_RCN2	41.212	165	92	4	53	213	9	172	3.79e-38	130
HaPEBP2	Os_FTL2	39.375	160	95	2	53	211	12	170	1.26e-37	129
HaPEBP5	Os_RCN3	67.47	166	54	0	3	168	8	173	2.8e-84	245
HaPEBP5	Os_RCN1	66.265	166	56	0	3	168	8	173	4.63e-83	242
HaPEBP5	Os_RCN4	65.663	166	57	0	3	168	8	173	2.53e-82	241
HaPEBP5	Os_RCN2	62.651	166	62	0	3	168	8	173	7.14e-80	234
HaPEBP5	Os_FTL2	56.886	167	70	2	3	168	11	176	2.18e-67	203
HaPEBP4	Os_FTL2	83.041	171	29	0	3	173	6	176	4.22e-109	309
HaPEBP4	Os_FTL3	80.952	168	32	0	6	173	8	175	5.27e-103	293
HaPEBP4	Os_FTL1	79.167	168	35	0	6	173	108	275	1.79e-99	288
HaPEBP4	Os_FTL11	72.189	169	47	0	5	173	3	171	1.34e-91	264
HaPEBP4	Os_FTL5	70.414	169	50	0	5	173	3	171	4.88e-91	263
HaPEBP6	Os_RCN3	72.254	173	48	0	1	173	1	173	2.54e-95	273
HaPEBP6	Os_RCN1	71.098	173	50	0	1	173	1	173	1.14e-93	270
HaPEBP6	Os_RCN4	69.942	173	52	0	1	173	1	173	1.33e-93	269
HaPEBP6	Os_RCN2	68.786	173	54	0	1	173	1	173	8.03e-92	265
HaPEBP6	Os_FTL2	56.548	168	72	1	6	173	9	175	1.49e-69	209
HaPEBP7	Os_RCN3	53.299	197	49	2	2	183	5	173	2.47e-67	203
HaPEBP7	Os_RCN1	51.777	197	52	2	2	183	5	173	2.87e-65	198
HaPEBP7	Os_RCN4	50.505	198	55	2	1	183	4	173	2.53e-64	196
HaPEBP7	Os_RCN2	48.99	198	58	2	1	183	4	173	1.36e-63	194
HaPEBP7	Os_FTL2	42.347	196	69	3	3	183	9	175	2.4e-47	152
HaPEBP10	Os_FTL2	81.287	171	32	0	3	173	6	176	3.4e-106	301
HaPEBP10	Os_FTL3	78.571	168	36	0	6	173	8	175	3.04e-99	284
HaPEBP10	Os_FTL1	79.167	168	35	0	6	173	108	275	1.59e-97	283
HaPEBP10	Os_FTL5	69.822	169	51	0	5	173	3	171	5.1e-90	260
HaPEBP10	Os_FTL11	70.414	169	50	0	5	173	3	171	2.34e-88	256
HaPEBP9	Os_FTL2	80.925	173	33	0	2	174	4	176	6.75e-109	308
HaPEBP9	Os_FTL3	80.357	168	33	0	7	174	8	175	4.86e-103	293
HaPEBP9	Os_FTL1	77.143	175	39	1	1	174	101	275	4.17e-100	290
HaPEBP9	Os_FTL11	71.598	169	48	0	6	174	3	171	1.33e-91	264
HaPEBP9	Os_FTL5	70.414	169	50	0	6	174	3	171	3e-91	263
HaPEBP8	Os_FTL2	71.287	101	29	0	4	104	6	106	2.5e-50	160
HaPEBP8	Os_FTL3	59.677	124	50	0	7	130	8	131	7.22e-47	152
HaPEBP8	Os_FTL1	68.627	102	31	1	1	101	101	202	1.18e-44	149
HaPEBP8	Os_FTL5	63.542	96	35	0	6	101	3	98	7.73e-40	134
HaPEBP8	Os_FTL6	60.417	96	38	0	6	101	3	98	1.28e-38	130
HaPEBP12	Os_RCN3	67.665	167	53	1	3	169	8	173	8.79e-82	239
HaPEBP12	Os_RCN4	67.066	167	54	1	3	169	8	173	1.71e-80	236
HaPEBP12	Os_RCN1	66.467	167	55	1	3	169	8	173	2.74e-80	235
HaPEBP12	Os_RCN2	64.072	167	59	1	3	169	8	173	6.57e-79	232
HaPEBP12	Os_FTL2	58.385	161	65	1	3	163	11	169	5.57e-66	199
HaPEBP11	Os_RCN3	69.388	147	45	0	1	147	27	173	5.19e-74	219
HaPEBP11	Os_RCN1	68.027	147	47	0	1	147	27	173	8.47e-73	216
HaPEBP11	Os_RCN4	65.986	147	50	0	1	147	27	173	3.28e-70	209
HaPEBP11	Os_RCN2	65.306	147	51	0	1	147	27	173	6.97e-70	208
HaPEBP11	Os_FTL2	55.102	147	65	1	1	147	30	175	3.38e-56	174
