# Supplementary material for: Genome-Wide Identification and Expression Profiling of Phosphatidylethanolamine-Binding Protein (PEBP) Genes in Helianthus annuus L
Source: Int J Mol Sci. 2025 May 11;26(10):4602. doi: 10.3390/ijms26104602 (PMC12110970; doi:10.3390/ijms26104602)
Supplement: Supplementary file 1 [file ijms-26-04602-s001.zip › Table S7.xlsx]

## Sheet: Sheet1
ProteinID	Localizations	Signals	Cytoplasm	Nucleus	Extracellular	Cell membrane	Mitochondrion	Plastid	Endoplasmic reticulum	Lysosome/Vacuole	Golgi apparatus	Peroxisome
HaPEBP1	Cytoplasm|Nucleus	Nuclear localization signal	0.6187	0.51	0.3594	0.1541	0.1578	0.0178	0.1247	0.0754	0.0514	0.0399
HaPEBP2	Cytoplasm	Nuclear localization signal	0.5996	0.355	0.2509	0.2136	0.1484	0.012	0.1438	0.0551	0.0546	0.0144
HaPEBP3	Cytoplasm|Nucleus	Nuclear localization signal	0.6486	0.5776	0.1563	0.214	0.1248	0.2257	0.122	0.0556	0.0284	0.045
HaPEBP5	Cytoplasm	Nuclear localization signal	0.5055	0.3738	0.4066	0.4115	0.1127	0.0133	0.1611	0.2335	0.0561	0.0976
HaPEBP4	Cytoplasm	Nuclear localization signal	0.5365	0.4297	0.4154	0.4671	0.1183	0.0095	0.1687	0.2744	0.0622	0.0363
HaPEBP6	Cytoplasm	Nuclear localization signal	0.5417	0.4377	0.4173	0.3936	0.1413	0.0136	0.1615	0.1984	0.0646	0.0595
HaPEBP7	Cytoplasm		0.6115	0.265	0.4625	0.197	0.0783	0.0102	0.2932	0.1536	0.1661	0.0151
HaPEBP10	Cytoplasm	Nuclear localization signal	0.5349	0.3973	0.5257	0.462	0.1185	0.0074	0.124	0.2201	0.0353	0.0521
HaPEBP9	Cytoplasm	Nuclear localization signal	0.5296	0.4123	0.4621	0.4627	0.1074	0.0073	0.1335	0.2401	0.0466	0.0458
HaPEBP8	Cytoplasm	Peroxisomal targeting signal	0.5872	0.461	0.1218	0.1402	0.1915	0.0955	0.3765	0.122	0.1351	0.6129
HaPEBP12	Cytoplasm	Nuclear localization signal	0.51	0.4022	0.3937	0.3585	0.1371	0.0145	0.1348	0.2615	0.0511	0.0702
HaPEBP11	Cytoplasm	Nuclear localization signal	0.4659	0.4419	0.3963	0.436	0.1117	0.0115	0.1384	0.2004	0.03	0.034
