# Supplementary material for: Genome-Wide Identification and Expression Profiling of Phosphatidylethanolamine-Binding Protein (PEBP) Genes in Helianthus annuus L
Source: Int J Mol Sci. 2025 May 11;26(10):4602. doi: 10.3390/ijms26104602 (PMC12110970; doi:10.3390/ijms26104602)
Supplement: Supplementary file 1 [file ijms-26-04602-s001.zip › Table S8.xlsx]

## Sheet: Sheet1
ID	PDB ID	Identity	E-value
HaPEBP1	1WKP	0.38	1.667e-26
HaPEBP2	3AXY	0.39	5.588e-33
HaPEBP3	3N08	0.35	1.028e-19
HaPEBP5	1QOU	0.65	1.583e-68
HaPEBP4	3AXY	0.81	2.492e-90
HaPEBP6	1WKO	0.65	9.026e-74
HaPEBP7	1WKO	0.48	1.559e-51
HaPEBP10	3AXY	0.8	3.416e-90
HaPEBP9	3AXY	0.79	8.397e-89
HaPEBP8	3AXY	0.71	8.897e-43
HaPEBP12	1QOU	0.65	7.301e-67
HaPEBP11	1QOU	0.65	7.646e-58
