# Supplementary material for: Genome-Wide Identification and Expression Profiling of Phosphatidylethanolamine-Binding Protein (PEBP) Genes in Helianthus annuus L
Source: Int J Mol Sci. 2025 May 11;26(10):4602. doi: 10.3390/ijms26104602 (PMC12110970; doi:10.3390/ijms26104602)
Supplement: Supplementary file 1 [file ijms-26-04602-s001.zip › Table S9.xlsx]

## Sheet: Sheet1
Sequence	Ka	Ks	Ka/Ks	P-Value(Fisher)
HaPEBP4-vs-HaPEBP9	0.0269022	0.445312	0.060412	4.09532e-24
HaPEBP9-vs-HaPEBP4	0.0269022	0.445312	0.060412	4.09532e-24
HaPEBP4-vs-HaPEBP10	0.0511679	0.347853	0.147096	1.50248e-14
HaPEBP10-vs-HaPEBP4	0.0511679	0.347853	0.147096	1.50248e-14
HaPEBP10-vs-HaPEBP9	0.0516006	0.322894	0.159807	4.72226e-13
HaPEBP9-vs-HaPEBP10	0.0516006	0.322894	0.159807	4.72226e-13
HaPEBP6-vs-HaPEBP7	0.0567923	0.260654	0.217884	1.70615e-07
HaPEBP7-vs-HaPEBP6	0.0567923	0.260654	0.217884	1.70615e-07
HaPEBP12-vs-HaPEBP11	0.062142	0.243541	0.25516	3.09459e-06
HaPEBP11-vs-HaPEBP12	0.062142	0.243541	0.25516	3.09459e-06
HaPEBP5-vs-HaPEBP12	0.097256	0.753502	0.129072	7.46809e-27
HaPEBP12-vs-HaPEBP5	0.097256	0.753502	0.129072	7.46809e-27
HaPEBP5-vs-HaPEBP11	0.110624	0.736217	0.15026	1.23662e-22
HaPEBP11-vs-HaPEBP5	0.110624	0.736217	0.15026	1.23662e-22
HaPEBP5-vs-HaPEBP6	0.110953	1.09769	0.101079	1.21935e-40
HaPEBP6-vs-HaPEBP5	0.110953	1.09769	0.101079	1.21935e-40
HaPEBP5-vs-HaPEBP7	0.140288	1.0533	0.13319	4.77783e-33
HaPEBP7-vs-HaPEBP5	0.140288	1.0533	0.13319	4.77783e-33
HaPEBP6-vs-HaPEBP11	0.145035	1.12619	0.128784	1.15663e-35
HaPEBP11-vs-HaPEBP6	0.145035	1.12619	0.128784	1.15663e-35
HaPEBP6-vs-HaPEBP12	0.154844	1.03143	0.150125	1.0228e-34
HaPEBP12-vs-HaPEBP6	0.154844	1.03143	0.150125	1.0228e-34
HaPEBP7-vs-HaPEBP11	0.190716	1.06557	0.178981	7.75878e-27
HaPEBP11-vs-HaPEBP7	0.190716	1.06557	0.178981	7.75878e-27
HaPEBP7-vs-HaPEBP12	0.192515	1.05676	0.182174	1.29043e-28
HaPEBP12-vs-HaPEBP7	0.192515	1.05676	0.182174	1.29043e-28
HaPEBP9-vs-HaPEBP8	0.276154	0.462437	0.597171	0.000935323
HaPEBP8-vs-HaPEBP9	0.276154	0.462437	0.597171	0.000935323
HaPEBP4-vs-HaPEBP8	0.297926	0.851346	0.349947	5.70762e-17
HaPEBP8-vs-HaPEBP4	0.297926	0.851346	0.349947	5.70762e-17
HaPEBP10-vs-HaPEBP8	0.322172	0.833959	0.386317	1.38834e-14
HaPEBP8-vs-HaPEBP10	0.322172	0.833959	0.386317	1.38834e-14
HaPEBP4-vs-HaPEBP12	0.327739	2.99358	0.109481	0
HaPEBP12-vs-HaPEBP4	0.327739	2.99358	0.109481	0
HaPEBP6-vs-HaPEBP10	0.330655	3.05538	0.10822	0
HaPEBP10-vs-HaPEBP6	0.330655	3.05538	0.10822	0
HaPEBP4-vs-HaPEBP6	0.332667	2.97448	0.111841	0
HaPEBP6-vs-HaPEBP4	0.332667	2.97448	0.111841	0
HaPEBP10-vs-HaPEBP12	0.336617	3.16938	0.106209	0
HaPEBP12-vs-HaPEBP10	0.336617	3.16938	0.106209	0
HaPEBP9-vs-HaPEBP12	0.345706	2.95875	0.116842	0
HaPEBP12-vs-HaPEBP9	0.345706	2.95875	0.116842	0
HaPEBP5-vs-HaPEBP4	0.346807	2.9164	0.118916	0
HaPEBP4-vs-HaPEBP5	0.346807	2.9164	0.118916	0
HaPEBP5-vs-HaPEBP10	0.353035	3.02866	0.116565	0
HaPEBP10-vs-HaPEBP5	0.353035	3.02866	0.116565	0
HaPEBP10-vs-HaPEBP11	0.354607	3.05505	0.116072	0
HaPEBP11-vs-HaPEBP10	0.354607	3.05505	0.116072	0
HaPEBP6-vs-HaPEBP9	0.35631	2.96391	0.120216	0
HaPEBP9-vs-HaPEBP6	0.35631	2.96391	0.120216	0
HaPEBP4-vs-HaPEBP11	0.357665	2.92238	0.122388	0
HaPEBP11-vs-HaPEBP4	0.357665	2.92238	0.122388	0
HaPEBP9-vs-HaPEBP11	0.363251	3.007	0.120802	0
HaPEBP11-vs-HaPEBP9	0.363251	3.007	0.120802	0
HaPEBP7-vs-HaPEBP10	0.371317	2.9432	0.126161	0
HaPEBP10-vs-HaPEBP7	0.371317	2.9432	0.126161	0
HaPEBP4-vs-HaPEBP7	0.372005	2.93709	0.126658	0
HaPEBP7-vs-HaPEBP4	0.372005	2.93709	0.126658	0
HaPEBP5-vs-HaPEBP9	0.374728	2.91653	0.128484	0
HaPEBP9-vs-HaPEBP5	0.374728	2.91653	0.128484	0
HaPEBP7-vs-HaPEBP9	0.384722	2.9126	0.132089	0
HaPEBP9-vs-HaPEBP7	0.384722	2.9126	0.132089	0
HaPEBP1-vs-HaPEBP2	0.431431	1.02063	0.422711	1.18439e-13
HaPEBP2-vs-HaPEBP1	0.431431	1.02063	0.422711	1.18439e-13
HaPEBP6-vs-HaPEBP8	0.545525	2.28819	0.238409	0
HaPEBP8-vs-HaPEBP6	0.545525	2.28819	0.238409	0
HaPEBP8-vs-HaPEBP12	0.553385	2.26914	0.243875	0
HaPEBP12-vs-HaPEBP8	0.553385	2.26914	0.243875	0
HaPEBP2-vs-HaPEBP5	0.573081	2.27584	0.251811	0
HaPEBP5-vs-HaPEBP2	0.573081	2.27584	0.251811	0
HaPEBP2-vs-HaPEBP4	0.577362	2.29286	0.251809	0
HaPEBP4-vs-HaPEBP2	0.577362	2.29286	0.251809	0
HaPEBP8-vs-HaPEBP11	0.59098	2.18806	0.270093	0
HaPEBP11-vs-HaPEBP8	0.59098	2.18806	0.270093	0
HaPEBP2-vs-HaPEBP10	0.597988	2.27078	0.263341	0
HaPEBP10-vs-HaPEBP2	0.597988	2.27078	0.263341	0
HaPEBP2-vs-HaPEBP9	0.603677	2.23852	0.269677	0
HaPEBP9-vs-HaPEBP2	0.603677	2.23852	0.269677	0
HaPEBP2-vs-HaPEBP12	0.610018	2.13266	0.286036	0
HaPEBP12-vs-HaPEBP2	0.610018	2.13266	0.286036	0
HaPEBP5-vs-HaPEBP8	0.619673	2.08672	0.29696	0
HaPEBP8-vs-HaPEBP5	0.619673	2.08672	0.29696	0
HaPEBP2-vs-HaPEBP6	0.620686	2.11078	0.294055	0
HaPEBP6-vs-HaPEBP2	0.620686	2.11078	0.294055	0
HaPEBP2-vs-HaPEBP11	0.621026	2.12158	0.292718	0
HaPEBP11-vs-HaPEBP2	0.621026	2.12158	0.292718	0
HaPEBP7-vs-HaPEBP8	0.630578	2.06907	0.304763	0
HaPEBP8-vs-HaPEBP7	0.630578	2.06907	0.304763	0
HaPEBP1-vs-HaPEBP5	0.634239	2.10249	0.301661	0
HaPEBP5-vs-HaPEBP1	0.634239	2.10249	0.301661	0
HaPEBP1-vs-HaPEBP11	0.649636	2.08234	0.311974	0
HaPEBP11-vs-HaPEBP1	0.649636	2.08234	0.311974	0
HaPEBP1-vs-HaPEBP4	0.651105	2.04795	0.31793	0
HaPEBP4-vs-HaPEBP1	0.651105	2.04795	0.31793	0
HaPEBP2-vs-HaPEBP7	0.654118	2.02747	0.322628	0
HaPEBP7-vs-HaPEBP2	0.654118	2.02747	0.322628	0
HaPEBP1-vs-HaPEBP6	0.672808	1.97197	0.341186	0
HaPEBP6-vs-HaPEBP1	0.672808	1.97197	0.341186	0
HaPEBP1-vs-HaPEBP10	0.673867	2.01107	0.335079	0
HaPEBP10-vs-HaPEBP1	0.673867	2.01107	0.335079	0
HaPEBP1-vs-HaPEBP7	0.683142	1.97954	0.345101	0
HaPEBP7-vs-HaPEBP1	0.683142	1.97954	0.345101	0
HaPEBP1-vs-HaPEBP9	0.684143	1.95949	0.349143	0
HaPEBP9-vs-HaPEBP1	0.684143	1.95949	0.349143	0
HaPEBP2-vs-HaPEBP8	0.704907	1.93992	0.363369	0
HaPEBP8-vs-HaPEBP2	0.704907	1.93992	0.363369	0
HaPEBP1-vs-HaPEBP12	0.709623	1.87141	0.379192	1.46465e-35
HaPEBP12-vs-HaPEBP1	0.709623	1.87141	0.379192	1.46465e-35
HaPEBP1-vs-HaPEBP8	0.787025	1.64821	0.477504	2.6502e-31
HaPEBP8-vs-HaPEBP1	0.787025	1.64821	0.477504	2.6502e-31
HaPEBP3-vs-HaPEBP6	0.855179	1.41084	0.606148	7.39781e-13
HaPEBP6-vs-HaPEBP3	0.855179	1.41084	0.606148	7.39781e-13
HaPEBP3-vs-HaPEBP10	0.855844	1.39882	0.611833	2.72449e-13
HaPEBP10-vs-HaPEBP3	0.855844	1.39882	0.611833	2.72449e-13
HaPEBP3-vs-HaPEBP12	0.859766	1.39548	0.616108	1.54678e-11
HaPEBP12-vs-HaPEBP3	0.859766	1.39548	0.616108	1.54678e-11
HaPEBP3-vs-HaPEBP7	0.866387	1.40399	0.61709	1.54156e-10
HaPEBP7-vs-HaPEBP3	0.866387	1.40399	0.61709	1.54156e-10
HaPEBP3-vs-HaPEBP5	0.879515	1.3341	0.659257	2.72528e-09
HaPEBP5-vs-HaPEBP3	0.879515	1.3341	0.659257	2.72528e-09
HaPEBP3-vs-HaPEBP11	0.880278	1.34094	0.656465	5.09034e-09
HaPEBP11-vs-HaPEBP3	0.880278	1.34094	0.656465	5.09034e-09
HaPEBP3-vs-HaPEBP9	0.886506	1.3104	0.676517	2.21523e-08
HaPEBP9-vs-HaPEBP3	0.886506	1.3104	0.676517	2.21523e-08
HaPEBP3-vs-HaPEBP4	0.904874	1.26328	0.716291	6.75447e-06
HaPEBP4-vs-HaPEBP3	0.904874	1.26328	0.716291	6.75447e-06
HaPEBP3-vs-HaPEBP8	0.91384	1.23758	0.738411	1.70321e-06
HaPEBP8-vs-HaPEBP3	0.91384	1.23758	0.738411	1.70321e-06
HaPEBP2-vs-HaPEBP3	0.934387	1.18154	0.790821	0.00184343
HaPEBP3-vs-HaPEBP2	0.934387	1.18154	0.790821	0.00184343
HaPEBP1-vs-HaPEBP3	0.940014	1.16739	0.805227	0.00141453
HaPEBP3-vs-HaPEBP1	0.940014	1.16739	0.805227	0.00141453
